# Supplementary material for: Climate change impact on ecosystem functions provided by birds in southeastern Amazonia
Source: PLoS One. 2019 Apr 11;14(4):e0215229. doi: 10.1371/journal.pone.0215229 (PMC6459508; doi:10.1371/journal.pone.0215229)
Supplement: S1 Table — Nrec: number of occurrence; Habitat: Forest (FT) and Open-area vegetation (OAV); Guild: Frugivores (FR), Insectivores (IN), Nectarivores (NE), Others (OT); Status: Brazilian Endemic (ED), Near Threathened (NT), Vulnerable (VU), Endangered (EN), Critically Endangered (CR), *IUCN, ‡MMA, †SEMAS-PA; Model performance: ROC, TSS, Sensitivity, Specificity; Cutoff: threshold values maximized TSS for binarization; Variables importance: mean (sd) between runs; bold numbers represent mean values higher than 30% of importance. (XLSX) [file pone.0215229.s002.xlsx]

## Sheet: splist_final2
Specie	Nreg	Habitat	Guild	Status	ROC	TSS	Sensitivity	Specificity	Cutoff	BIO1	BIO2	BIO4	BIO7	BIO10	BIO12	BIO14	BIO15	BIO18	BIO19	SRTM
Aburria cujubi	93	FT	FR		0.954	0.8	94.624	84.312	55.6	73.47 (28.09)	12.69 (13.04)	25.8 (14.63)	32.05 (15.48)	32.38 (29.78)	26.76 (10.74)	15.07 (8.78)	21.6 (13.7)	6.18 (4.62)	12.62 (8.72)	7.39 (7.92)
Accipiter poliogaster	87	FT	OT	NT*	0.853	0.6	73.563	84.503	50	41.08 (30.74)	2.54 (4.63)	47.75 (34.68)	7.52 (8.93)	51.75 (42.04)	31.3 (16.2)	7.37 (11.66)	35.63 (18.07)	9.26 (8.26)	5.38 (12.83)	9.06 (7.68)
Accipiter superciliosus	281	FT	OT		0.872	0.6	85.401	73.999	54.5	37.63 (27.53)	2.88 (2.71)	60.08 (40.32)	7.12 (8.63)	52.64 (46.48)	18.49 (7.57)	2.33 (2.41)	6.78 (4.84)	10.39 (4.99)	7.37 (7.35)	5.72 (3.76)
Amazilia fimbriata	612	OAV	NE		0.861	0.6	81.45	79.356	65.7	31.67 (14.95)	31.48 (17.33)	46.54 (38.23)	20.16 (11.34)	44.6 (38.03)	14.11 (2.49)	6.23 (3.37)	14.58 (5.78)	5.64 (2.16)	6.11 (3.71)	5.79 (2.76)
Amazilia versicolor	419	FT	NE		0.876	0.6	80.929	83.045	52	56.36 (18.91)	7.87 (6.33)	48.93 (18.87)	11.5 (8.83)	46.26 (44.11)	28.57 (7.73)	5.27 (11.29)	15.15 (8.86)	3.26 (3.7)	15.45 (7.4)	4.74 (3.7)
Amazona aestiva	692	OAV	OT		0.906	0.7	87.663	80.637	59.1	33.16 (26.42)	23.72 (10.44)	29.78 (9.42)	48.03 (27.26)	10.25 (12.01)	11.49 (2.12)	6.15 (1.99)	11.21 (3.05)	7.26 (5.28)	3.33 (3.14)	14.25 (7.7)
Amazona amazonica	506	FT	FR		0.842	0.6	87.321	71.427	63.6	24.33 (18.22)	6.93 (5.87)	16.74 (13.62)	37.54 (20.19)	5.78 (8.69)	19.18 (4.85)	8.2 (3.29)	27.64 (6.61)	3.84 (1.66)	7.36 (2.74)	3.48 (2.25)
Amazona farinosa	445	FT	OT	NT*	0.895	0.7	78.505	86.549	83.3	21.24 (15.5)	14.46 (6.89)	26.47 (11.15)	21.87 (12.02)	34.97 (30.56)	33.28 (8.81)	4.2 (2.88)	3.59 (2.46)	15.24 (5.04)	7.95 (5.86)	3.3 (2.6)
Amazona ochrocephala	660	FT	OT	VU†	0.895	0.7	83.489	82.928	76.3	52.53 (38.68)	13.42 (2.68)	44.47 (7.08)	22.4 (12.38)	20.82 (16.27)	4.1 (2.34)	13.81 (3.14)	25.7 (6.36)	11.48 (3.2)	7.39 (2.19)	12.8 (3.26)
Ammodramus aurifrons	532	OAV	OT		0.907	0.7	79.323	86.686	86.4	41.03 (36.18)	11.19 (7.86)	27.55 (6.93)	22.24 (10.85)	17.26 (16.53)	8.59 (3.96)	6.06 (5.66)	45.72 (10.27)	5.07 (1.56)	3.79 (1.33)	18.27 (11.08)
Ammodramus humeralis	1297	OAV	OT		0.815	0.5	81.684	69.128	49	35.43 (26.16)	18.36 (3.85)	28.62 (14.34)	3.61 (2.31)	41.36 (32.1)	26.64 (9.42)	10.78 (5.23)	13.34 (3.09)	4.3 (4.41)	3.01 (0.91)	9.16 (4.2)
Anabacerthia ruficaudata	140	FT	IN		0.916	0.7	81.429	88.652	62.6	22.13 (18.35)	20.03 (12.27)	58.99 (24.7)	25.68 (10.94)	12.62 (18.66)	14.3 (5.67)	34.01 (15.92)	16.17 (5.95)	11.08 (6.32)	4.83 (5.28)	14.76 (5.92)
Anodorhynchus hyacinthinus	133	OAV	FR	VU*†	0.967	0.8	90.977	89.152	51	56.57 (32.9)	11 (8.13)	26.6 (13.58)	26.72 (15.46)	24.28 (16.91)	34.63 (7.46)	16.44 (7.17)	20.02 (6.96)	6.45 (4.03)	11.79 (6.5)	15.26 (4.08)
Anthracothorax nigricollis	528	OAV	NE		0.869	0.6	78.824	81.53	52	35.21 (17.72)	9.39 (7.8)	33.84 (21.32)	40.66 (29.01)	37.69 (35.15)	13.76 (9.37)	17.51 (4.76)	36.59 (10.31)	20.32 (7.12)	5.93 (4.11)	14.87 (5.56)
Anthus lutescens	740	OAV	IN		0.857	0.6	85.028	73.888	58.6	39.77 (22.82)	17.39 (6.85)	41.03 (13.08)	5.68 (6.15)	33.49 (29.1)	14.08 (2.55)	5.77 (4)	2.86 (2.64)	1.68 (1.9)	4.67 (1.92)	8.51 (1.7)
Antrostomus rufus	297	FT	IN		0.858	0.6	84.083	76.035	57.6	43.09 (31.2)	17.02 (11.28)	30.2 (11.64)	19.08 (18.59)	7.96 (11.87)	9.66 (4.36)	31.43 (11.22)	14.53 (9.33)	27.52 (7.53)	8.48 (11.65)	13.53 (5.22)
Antrostomus sericocaudatus	77	FT	IN		0.952	0.8	85.714	91.308	67.2	23.58 (22.77)	12.23 (12.15)	37.11 (20.31)	50.24 (12.85)	24.05 (19.3)	37.61 (11.34)	62.49 (11.82)	13.82 (10.72)	22.63 (6.22)	9.73 (8.41)	17.27 (8.03)
Ara ararauna	536	FT	OT		0.864	0.6	84.053	74.322	70.2	60.66 (40.14)	11.87 (7.65)	27.45 (4.35)	9.06 (8.02)	31.87 (25.59)	12.91 (5.61)	5.15 (2.88)	16.32 (4.26)	8.18 (5.73)	8.51 (3.21)	11 (6.8)
Ara chloropterus	577	FT	OT		0.854	0.6	88	70.687	65.7	65.03 (35.39)	4.3 (3.15)	19.14 (3.97)	5.85 (4.12)	20.64 (17.26)	7.93 (2.75)	12.77 (5.77)	21.18 (10.15)	5.15 (1.94)	6.85 (6.38)	8.52 (2.01)
Ara macao	360	FT	OT		0.92	0.7	87.464	82.667	66.2	16.5 (13.78)	21.79 (11.91)	42.57 (18.31)	19 (3.45)	40.88 (34.8)	41.57 (8.34)	11.33 (9.66)	10.69 (4.64)	11.42 (4.03)	17.18 (10.88)	6.18 (3.74)
Ara severus	456	FT	OT		0.88	0.6	87.361	72.473	60.1	54.55 (45.89)	15.13 (9.68)	30.12 (17.06)	7.3 (6.77)	28.42 (27.05)	2.7 (2.11)	7.05 (2.99)	47.42 (6.49)	5.66 (2.27)	3.77 (3.29)	9.4 (5.35)
Aramides cajaneus	707	FT	OT		0.841	0.6	81.955	75.052	50	14.56 (16.22)	32.64 (13.92)	40.59 (9.99)	32.72 (24.65)	25.2 (25.63)	8.97 (2.39)	16.31 (6.51)	4.23 (2.19)	26.86 (4.69)	17.7 (3.27)	23.79 (6.39)
Aratinga jandaya	73	OAV	FR	ED	0.956	0.8	90.141	92.081	66.2	48.82 (37.64)	33.36 (7.95)	30.96 (12.39)	46.95 (35.29)	29.48 (25.49)	39.9 (10.11)	13.53 (9.41)	27.45 (13.73)	47.39 (10.67)	13.02 (13.27)	11.9 (9.59)
Arremon taciturnus	352	FT	OT		0.844	0.6	78.063	77.016	71.2	48.09 (42.26)	16.03 (14.78)	33.93 (5.01)	9.03 (8.79)	28.92 (23.69)	9.63 (3.78)	6.14 (3.29)	8.59 (3.72)	13.96 (5.24)	7.63 (7.34)	5.25 (2.75)
Arundinicola leucocephala	811	OAV	IN		0.853	0.6	86.216	73.156	52.5	31.22 (8.63)	13.53 (4.8)	13.23 (5.28)	40.95 (27.87)	47.96 (44.77)	20.31 (6.72)	16.38 (6.43)	14.12 (3.24)	7.19 (2.89)	4.09 (3.14)	2.51 (2.79)
Asio clamator	49	OAV	OT		0.904	0.6	85.106	79.665	35.9	41.76 (39.99)	7.9 (8.6)	53.01 (11.47)	14.29 (14.52)	45.16 (41.07)	57.62 (12.29)	33.23 (15.12)	38.56 (21.31)	23.3 (6.59)	24.84 (13.6)	19.48 (14.29)
Atticora fasciata	457	OAV	IN		0.92	0.7	91.685	78.522	52	23.39 (19.68)	8.35 (5.47)	67.7 (12.45)	17.23 (4.23)	19.82 (17.92)	7.65 (4.72)	42.01 (8.61)	21.77 (9)	5.37 (1.38)	5.91 (2.96)	11.2 (5.76)
Atticora tibialis	257	FT	IN		0.921	0.7	85.771	84.719	72.7	41.94 (31.73)	5.3 (5.66)	55.54 (45.18)	11.22 (11.46)	54.73 (41.73)	10.38 (15.1)	9.02 (13.52)	8.51 (5.95)	39.73 (15.87)	13.91 (14.51)	19.23 (12.07)
Attila bolivianus	141	FT	IN		0.954	0.8	88.652	88.772	61.6	59.96 (40.74)	14.65 (13.8)	26.91 (11.71)	18.44 (13.45)	33.04 (26.14)	14.46 (7.8)	21.22 (12.08)	19.11 (9.84)	20.73 (10.15)	10.81 (6.45)	19.78 (7.8)
Attila cinnamomeus	260	FT	OT		0.855	0.6	94.553	70.413	24.75	11.28 (20.66)	5.56 (3.45)	61.65 (19.53)	14.72 (11.78)	5.63 (8.46)	6.9 (2.76)	5.27 (7.63)	18.48 (10.43)	2.43 (1.75)	2.5 (1.47)	15.08 (8.95)
Attila spadiceus	519	FT	OT		0.883	0.6	82.565	80.248	50	37.6 (25.06)	5.32 (5.81)	40.5 (20.9)	13.14 (7.03)	33.12 (30.16)	16.91 (6.06)	2.66 (2.11)	16.33 (4.83)	19.88 (3.64)	23.38 (8.73)	7.96 (3.79)
Automolus ochrolaemus	428	FT	IN		0.9	0.7	82.227	83.003	66.2	31.92 (24.12)	8.4 (6.8)	41.84 (18.3)	13.58 (7.13)	27.39 (26.59)	18.66 (7.1)	3.7 (2.64)	8 (7.59)	17.95 (5.44)	8.56 (6.87)	13.26 (5.04)
Automolus paraensis	44	FT	IN	ED	0.99	0.9	100	92.085	57.1	16.54 (27.35)	27.93 (16.07)	53.06 (23.52)	20.81 (15.94)	13.34 (23.11)	49.52 (18.52)	28.82 (10.54)	28.24 (13.27)	31.42 (11.2)	18.37 (17.16)	19.96 (19.05)
Automolus rufipileatus	159	FT	IN		0.943	0.8	93.711	83.236	41.4	20.27 (27.4)	16.98 (7.18)	39.41 (13.18)	13.55 (13.94)	11.3 (17.05)	7.2 (3.54)	24.84 (18.74)	13.96 (10.51)	13.99 (7.1)	18.85 (13.43)	11.35 (5.14)
Avocettula recurvirostris	21	FT	NE		0.971	0.9	100	89.268	71.2	11.64 (19)	20.84 (17.75)	72.72 (14.62)	16.25 (19.75)	13.59 (24.77)	32.43 (19.81)	19.07 (17.71)	10.87 (13.28)	31.88 (12.65)	14.89 (16.58)	23.16 (17.44)
Basileuterus culicivorus	696	FT	IN		0.888	0.7	87.5	82.775	56.1	75.55 (21.37)	27.6 (7.32)	11.93 (6.86)	14.55 (10.25)	14.04 (13.77)	22.16 (8.27)	3.38 (0.86)	2.48 (1.54)	3.02 (2.5)	3.31 (1.28)	8.9 (4.28)
Berlepschia rikeri	133	FT	IN		0.922	0.7	95.489	75.135	67.7	29.58 (28.76)	27.1 (19.55)	60.38 (23.42)	22.59 (13.2)	10.53 (15.44)	19.48 (6.5)	19.16 (14.44)	9.16 (5.02)	8.77 (6.45)	7.06 (4.1)	10.04 (3.85)
Brachygalba lugubris	191	FT	IN		0.909	0.7	90.576	77.782	50	29.78 (35.35)	22.47 (16.39)	45.41 (25.07)	26.36 (15.2)	16.82 (13.07)	24.15 (11.01)	20.69 (12.14)	33.09 (9.44)	9.56 (4.7)	9.16 (13.3)	16.89 (9.84)
Brotogeris chiriri	346	OAV	FR		0.907	0.7	88.406	78.692	50	33.44 (28)	8.8 (6.23)	35.89 (13.93)	18.63 (8.71)	24.83 (21.14)	42.53 (8.22)	14.06 (5.92)	8.08 (3.44)	6.18 (2.76)	12.52 (5.88)	9.78 (4.02)
Brotogeris chrysoptera	237	FT	FR		0.942	0.8	95.763	83.709	74.2	3.58 (5.91)	28.02 (13.16)	77.24 (15.91)	22.23 (7.62)	2.2 (5.76)	8.4 (5.31)	5.59 (3.67)	11.28 (7.1)	14.38 (7.28)	8.92 (9.17)	7.02 (2.45)
Bucco capensis	141	FT	OT		0.925	0.7	95.745	78.82	60.6	17.42 (19.23)	8.53 (8.38)	40.43 (17)	9.05 (7.12)	12.85 (18.65)	16.79 (7.69)	31.62 (11.14)	5.59 (4.06)	8.14 (5.55)	9.27 (7.21)	8.61 (4.1)
Bucco tamatia	143	FT	IN		0.925	0.7	90.141	84.001	82.8	24.3 (26.36)	7.29 (7.72)	50.3 (18.51)	9.06 (5.94)	19.55 (14.81)	23.05 (5.35)	25.82 (6.92)	12.18 (4.13)	4.93 (3.87)	6.39 (6.5)	9.3 (7.06)
Busarellus nigricollis	784	FT	OT		0.873	0.7	83.703	81.654	64.6	42.47 (32.32)	4.06 (1.67)	26.21 (11.06)	23.03 (21.22)	28.31 (26.32)	6.89 (6.33)	13.58 (5.28)	20 (7.59)	10.44 (2.44)	4.86 (4.27)	7.91 (2.7)
Buteo brachyurus	682	OAV	OT		0.865	0.6	80.775	81.748	55.05	56.19 (28.93)	6.17 (4.15)	43.95 (27.52)	36.88 (23.9)	47.52 (44.51)	16.47 (3.73)	8.36 (5.55)	24.5 (5.52)	18.93 (3.8)	10.73 (4.83)	14.81 (4.46)
Buteo nitidus	536	FT	OT		0.912	0.7	86.486	84.448	46	38.75 (25.34)	8.27 (6.81)	25.32 (5.87)	32.73 (21.74)	39.12 (30.8)	22.79 (6.25)	4.42 (2.07)	55.54 (5.91)	15.69 (6.49)	17.05 (4.46)	13.59 (4.43)
Buteogallus schistaceus	208	FT	OT		0.951	0.8	90.385	85.174	65.15	54.99 (42.04)	10.06 (5.42)	32.87 (6.72)	11.35 (8.28)	29.97 (21.43)	16.27 (7.12)	11.78 (12.84)	31.09 (18.4)	8.52 (5.06)	5.65 (4.74)	21.58 (6.7)
Butorides striata	407	OAV	OT		0.838	0.6	77.635	77.558	56.6	51.86 (25.38)	24.19 (10.09)	43.17 (32.4)	28.49 (27.26)	52.64 (47.91)	31.96 (7.85)	4.47 (3.85)	5.36 (5.84)	24.82 (10.73)	10.48 (4.62)	9.59 (5.67)
Cacicus cela	636	FT	FR		0.839	0.5	83.703	70.155	70.7	56.16 (42.92)	11.43 (9.31)	35.45 (10.64)	12.14 (9.82)	20.49 (16.87)	5.49 (4.78)	4.63 (3.58)	5.4 (3.19)	10.68 (3.11)	1.84 (1.96)	7.35 (2.94)
Cacicus haemorrhous	632	FT	IN		0.88	0.7	84.27	81.248	46.5	46.82 (28.7)	5.27 (3.28)	45.75 (24.61)	6.92 (6.56)	51.01 (43.37)	17.92 (3.84)	36.53 (16.8)	9.86 (3.18)	4.03 (3.2)	2.91 (2.19)	7.05 (2.73)
Calliphlox amethystina	270	FT	NE		0.806	0.6	72.83	84.63	24.75	49.39 (25.67)	11.78 (9.53)	46.83 (35.86)	15.1 (9.53)	34.46 (31.57)	18.15 (4.92)	29.01 (12.17)	13.26 (4.61)	8.93 (2.24)	16.2 (5.72)	8.28 (3.69)
Campephilus melanoleucos	635	FT	IN		0.814	0.5	76	78.516	56.1	57.44 (42.23)	6.46 (6.05)	13.89 (9.28)	47.46 (24.2)	20.21 (18.32)	3.72 (3.8)	6.26 (2.14)	9.7 (5)	11.3 (4.1)	2.32 (2.59)	17.66 (6.92)
Campephilus rubricollis	498	FT	IN		0.845	0.6	85.743	74.469	62.6	50.08 (39.89)	13.05 (9.66)	36.6 (10.74)	14.57 (6.88)	24.95 (17.93)	9.06 (2.63)	42.65 (8.93)	12.49 (7.27)	7.85 (1.89)	5.5 (5.55)	11.81 (4.46)
Camptostoma obsoletum	1026	FT	IN		0.814	0.5	80.584	70.058	35.4	62.12 (29.09)	12.22 (7.98)	47.19 (26.66)	40.42 (20.32)	49.95 (44.84)	19.74 (5.91)	13.79 (7.49)	2.62 (1.87)	25.89 (8.35)	4.82 (2.31)	5.75 (2.51)
Campylopterus largipennis	368	FT	NE		0.87	0.6	83.967	76.395	65.15	13.99 (22.76)	9.41 (6.78)	61.05 (20.58)	11.25 (7.59)	17.6 (15.27)	13.65 (3.48)	39.24 (12.4)	11.94 (7.1)	6.67 (2.14)	1.93 (1.32)	12.05 (5.64)
Campylorhamphus multostriatus	15	FT	IN	ED-- VU‡	0.996	1	100	97.964	52.5	22.35 (26.15)	16.62 (23.24)	71.38 (27.29)	12.97 (21.21)	12.45 (21.11)	41.68 (29.93)	36.26 (21.83)	24.45 (27.25)	15.85 (19.68)	20.05 (21.66)	22.78 (20.22)
Campylorhynchus turdinus	526	FT	IN		0.89	0.7	84.221	82.572	59.1	57.49 (31.48)	5.83 (3.33)	8.76 (5.59)	25.15 (11.95)	19.86 (16.93)	6.85 (3.91)	13.42 (6.32)	49.76 (15.05)	6.21 (3.91)	5.87 (2.73)	12.97 (3.26)
Cantorchilus leucotis	545	FT	IN		0.86	0.6	86.989	74.163	54.5	63.13 (36.16)	27.04 (11.2)	32.8 (15.86)	22.58 (9.12)	17.03 (14.09)	12.9 (7.11)	24.34 (4.66)	24.62 (4.86)	9.26 (2.26)	4.44 (3.42)	12.27 (5.03)
Capito dayi	48	FT	FR	VU*‡	0.975	0.8	97.917	86.172	26.8	23.9 (25.74)	16.87 (17.96)	46.65 (22.01)	43.57 (22.67)	22.73 (24.8)	27.2 (24.21)	18.39 (16.12)	16.5 (15.77)	19.14 (14.8)	18.36 (18.28)	20.06 (12.08)
Capsiempis flaveola	523	FT	IN		0.876	0.6	79.648	80.333	56.6	55.07 (23.59)	11.74 (3.84)	56.61 (31.63)	42.56 (25.4)	50.59 (49.81)	7.27 (9.28)	15.34 (9.94)	24.08 (16.33)	18.75 (6.89)	14.4 (10.53)	2.89 (2.2)
Cathartes aura	421	OAV	OT		0.915	0.7	87.85	85.169	52	55.97 (35.25)	23.63 (19.12)	30.9 (20.85)	36.79 (27)	48.64 (41.8)	14.14 (5.21)	2.17 (2.94)	53.08 (8.85)	9.83 (3.15)	16.89 (3.04)	10.8 (7.57)
Cathartes burrovianus	805	OAV	OT		0.85	0.6	79.194	79.409	64.6	32.3 (11.12)	6.08 (3.51)	26.56 (8.9)	33.45 (29.14)	53 (46.9)	6.14 (3.39)	12.17 (4.68)	2.82 (1.58)	1.98 (0.95)	9.85 (4.4)	16.89 (7.05)
Cathartes melambrotus	519	FT	OT		0.871	0.6	76.938	81.701	78.3	54.99 (45.11)	12.07 (7.18)	39.26 (14.87)	17.52 (7.85)	24.16 (22.09)	9.19 (3.27)	38.17 (13.44)	16.65 (5.72)	6.2 (2.28)	3.51 (2.02)	6.87 (3.39)
Celeus elegans	367	FT	IN		0.868	0.7	97.268	68.554	24.75	44.22 (39.97)	5.54 (3.6)	44.17 (10.51)	8.45 (6.87)	19.51 (16.7)	9.38 (5.27)	32.02 (11.36)	10.44 (4.42)	4.81 (2.51)	4.64 (4.65)	5.82 (3.82)
Celeus flavus	372	FT	IN		0.838	0.6	92.992	68.311	62.6	52.86 (46.02)	3.76 (4.58)	31.29 (6.56)	6.77 (5.77)	20.79 (18.17)	14.64 (4.05)	14.42 (7.06)	18.57 (7.16)	9.4 (3.55)	4.02 (2.47)	11.53 (5.11)
Celeus ochraceus	100	FT	IN		0.936	0.8	97.98	81.56	48	45.22 (41.7)	18.37 (7.9)	25.48 (8.35)	17.31 (14.6)	26.99 (27.83)	20.89 (7.69)	11.36 (7.77)	15.63 (13.54)	32.24 (8.77)	11.09 (8.98)	8.64 (4.79)
Celeus torquatus	246	FT	OT	NT*/EM†‡	0.904	0.7	87.398	80.036	82.3	14.99 (17.43)	8.19 (5.77)	51.83 (21.56)	11.3 (7.56)	7.12 (10.83)	16.18 (6.22)	27.58 (10.82)	12.29 (5.78)	3.85 (3.83)	13.92 (9.87)	20.91 (9.34)
Celeus undatus	108	FT	IN		0.969	0.8	93.519	91.284	81.3	19.14 (26.4)	14.48 (8.68)	42.21 (10.89)	32.74 (16.96)	13.22 (15.31)	13.72 (8.41)	25.41 (12.55)	17.41 (9.35)	17.22 (8.83)	10.57 (6.37)	10.71 (4.54)
Ceratopipra rubrocapilla	242	FT	FR		0.919	0.8	95.021	81.781	50	27.75 (7.43)	26.63 (13.51)	61.65 (20.93)	21.59 (12.93)	40.06 (23.74)	24.64 (9.9)	6.27 (5.43)	16.31 (6)	5.62 (2.38)	7.16 (4.16)	24.97 (7.23)
Cercomacra cinerascens	450	FT	IN		0.89	0.7	91.982	73.401	61.6	12.44 (18.34)	6.62 (4.25)	67.07 (17.35)	16.05 (5.07)	3.74 (9.25)	12.83 (3.03)	41.23 (9.74)	14.02 (9)	5.87 (1.5)	7.69 (5.95)	5.59 (1.97)
Cercomacra manu	37	FT	IN		0.984	0.9	100	89.935	62.6	25.84 (35.76)	17.14 (17.08)	40.75 (11.63)	44.16 (19.56)	21.31 (27.94)	44.27 (16.29)	31.95 (20.67)	29.87 (15.73)	27.56 (16.02)	18.89 (13.4)	22.4 (14.26)
Cercomacroides nigrescens	163	FT	IN		0.932	0.7	85.276	89.57	63.1	39.53 (31.24)	19.56 (9.74)	56.73 (18.58)	41.7 (11.37)	29.07 (23.3)	14.52 (7.47)	29.3 (6.54)	23.75 (11.44)	12.65 (5.01)	8.44 (6.2)	17.77 (11.18)
Certhiasomus stictolaemus	72	FT	IN		0.932	0.8	100	79.441	76.8	17.97 (18.45)	7.23 (9.6)	61.03 (12.68)	8.52 (11.5)	6.57 (11.3)	34.43 (13.05)	13.48 (12.47)	26.31 (16.74)	6.36 (5.23)	8.54 (13.76)	14.58 (11.91)
Certhiaxis cinnamomeus	762	OAV	IN		0.849	0.6	79.484	77.733	56.6	40.88 (19.04)	21.39 (7.58)	14.02 (7.31)	15.89 (14.15)	43.35 (40.72)	31.86 (7.02)	7.16 (3.99)	3.04 (2.51)	9.14 (4.44)	4.87 (2.87)	7.15 (5.64)
Chaetura brachyura	502	OAV	IN		0.876	0.6	78.484	83.749	81.8	49.52 (42.88)	5.25 (3.62)	34.76 (14.49)	36.29 (18.06)	20.17 (15.77)	3.82 (4.04)	7.22 (5.28)	5.91 (4.49)	6.6 (4.04)	5.96 (7.06)	5.75 (2.9)
Chaetura cinereiventris	547	OAV	IN		0.819	0.6	73.295	83.55	74.7	48.61 (27.22)	7.77 (6.08)	59.56 (40.96)	8.97 (7.17)	51.15 (48.48)	1.9 (1.56)	5.05 (3.92)	11.8 (8.81)	18.82 (5.14)	3.1 (3.37)	4.38 (3.99)
Chaetura egregia	144	OAV	IN		0.944	0.8	90.909	89.617	61.1	16.2 (13.96)	17.45 (11.5)	66.83 (16.65)	41.4 (11.6)	15.04 (17)	7.85 (3.77)	17.59 (7.66)	34.57 (14.63)	15.88 (5.18)	9.69 (10.36)	11.5 (5.14)
Chaetura spinicaudus	341	OAV	IN		0.919	0.7	94.562	80.14	66.7	21.36 (19.05)	14.79 (9.67)	45.05 (16.46)	48.98 (13.76)	29.39 (27.06)	7.19 (3.29)	4.32 (4)	13.02 (3.64)	7.94 (7.27)	6.55 (4.26)	5.9 (4.68)
Chaetura viridipennis	63	OAV	IN		0.923	0.7	95.238	76.718	37.4	23.5 (28.4)	7.06 (8.83)	48.26 (23.81)	34 (10.45)	11.96 (16.13)	28.46 (11.27)	6.79 (7.43)	24.03 (12.25)	13.54 (6.21)	6.95 (6.83)	18.77 (8.99)
Charadrius collaris	551	OAV	IN		0.853	0.6	78.054	82.335	60.6	36.31 (22.81)	6.33 (3.78)	27.35 (14.51)	42.34 (35.84)	52.43 (48.03)	10.31 (6.16)	12.28 (4.79)	5.08 (2.62)	31.8 (6.98)	3.6 (2.17)	29.3 (10.84)
Chelidoptera tenebrosa	554	FT	IN		0.871	0.6	83.877	74.518	83.3	24.52 (20.89)	10.65 (9.88)	66.02 (20.61)	12.8 (6.65)	5.73 (6.99)	10.23 (4.44)	11.56 (6.37)	18.04 (5.45)	5.42 (1.45)	6.45 (4.41)	5.64 (1.96)
Chiroxiphia pareola	293	FT	OT		0.889	0.7	92.759	73.27	50	53.52 (36.59)	18.1 (7.83)	45.16 (10.68)	10.85 (5.67)	27.19 (22.82)	11.48 (3.77)	23.75 (12.02)	7.1 (3.95)	10.66 (5.53)	8.9 (4.26)	18.84 (8.04)
Chlorestes notata	285	FT	NE		0.913	0.7	90.909	77.318	60.6	22.84 (14.38)	8.16 (11.39)	53.78 (18.82)	32.64 (17.46)	18.91 (17.75)	12.93 (5.45)	9.38 (15.6)	16.06 (10.99)	3.25 (3.56)	3.54 (3.92)	22.75 (11.81)
Chlorophanes spiza	390	FT	FR		0.901	0.7	84.073	84.669	70.7	43.07 (25.96)	19.88 (8.66)	41.19 (37.86)	16.27 (7.66)	39.5 (37)	5.1 (5)	1.68 (2.24)	6.43 (2.56)	15.17 (3.93)	10.14 (7.62)	11.59 (6.34)
Chondrohierax uncinatus	746	FT	IN		0.865	0.6	81.294	82.099	64.6	44.73 (24.92)	5.04 (2.89)	27.98 (18.4)	45.34 (24.88)	47.42 (40.07)	6.8 (3.46)	3.02 (1.38)	17.54 (7.11)	31.96 (2.81)	13 (5)	19.6 (5.59)
Chordeiles acutipennis	338	OAV	IN		0.905	0.7	86.09	80.694	46.5	41.19 (31.3)	13.38 (6.42)	44.42 (28.86)	29.8 (18.53)	52.78 (47.51)	17.24 (7.53)	5.04 (5.1)	42.96 (7.85)	15.99 (3.76)	8.58 (3.59)	15.41 (11.36)
Chrysolampis mosquitus	333	OAV	NE		0.88	0.6	86.774	77.708	48	35.22 (30.61)	15.9 (7.65)	39.05 (17.63)	20.41 (6.84)	18 (17.37)	20.62 (4.78)	22.09 (11.54)	11.73 (3.36)	3.03 (1.46)	8.76 (3.96)	23.53 (4.14)
Cissopis leverianus	502	FT	FR		0.901	0.7	86.028	81.863	52	44.13 (31.89)	4.53 (3.93)	43.78 (27.57)	16.05 (11.78)	30.66 (28.96)	12.02 (4.42)	9.25 (7.24)	38.87 (18.92)	9.09 (2.65)	4.2 (1.71)	15.69 (4.23)
Claravis pretiosa	703	FT	OT		0.851	0.6	75.588	79.653	36.4	40.23 (17.19)	4.8 (4.03)	31.45 (16.88)	32.34 (12.09)	40.2 (35.03)	9.88 (2.37)	15.47 (7.71)	6.14 (3.19)	19.41 (3.44)	10.22 (3.09)	8.63 (3.84)
Cnemotriccus fuscatus	622	FT	IN		0.808	0.5	79.675	74.187	74.7	36.81 (10.91)	20.51 (10.34)	30.36 (11.86)	7.02 (8.55)	29.58 (30.36)	21.44 (4.15)	5.6 (2.9)	24.93 (3.4)	10.67 (2.58)	2.24 (1.19)	9.94 (4.55)
Coccycua minuta	452	FT	IN		0.872	0.6	79.054	77.819	68.7	55.37 (44.88)	16.57 (15.05)	36.79 (10.04)	15.43 (8.03)	24.6 (22.94)	5.93 (4.02)	7.38 (3.98)	23.84 (13.04)	13.93 (3.3)	7.94 (3.34)	11.31 (4.8)
Coereba flaveola	553	OAV	NE		0.9	0.7	87.344	82.078	46.5	46.56 (28.07)	8.76 (7.81)	45.39 (32.02)	59.5 (25.99)	45.3 (42.98)	12.83 (4.72)	11.54 (7.04)	4.46 (1.89)	14.87 (6.27)	5.67 (2.7)	9.04 (4.83)
Colonia colonus	498	FT	IN		0.89	0.7	85.132	80.801	48.5	51.85 (36.44)	5.06 (4.42)	43.08 (34.9)	19.94 (18.6)	44.37 (38.99)	15.17 (4.69)	6.8 (5.51)	9.1 (3.74)	19.7 (7.18)	3.26 (2.18)	16.18 (5.51)
Columbina minuta	931	OAV	OT		0.845	0.6	80.791	76.863	47.5	27.38 (21.81)	9.21 (4.71)	20.32 (5.3)	68.5 (30.48)	47.47 (43.08)	9.72 (4.66)	22.52 (4.43)	4.51 (2.46)	7.53 (1.85)	9.79 (5.21)	10.26 (2.42)
Columbina passerina	1175	OAV	OT		0.891	0.7	87.541	79.912	66.2	39.85 (26.19)	16.8 (13.21)	40.38 (23.08)	55 (24.71)	57.46 (42.96)	6.71 (4.14)	4.31 (2.74)	30.58 (5.5)	9.74 (2.55)	6.92 (2.77)	13.86 (1.83)
Columbina squammata	826	OAV	OT		0.86	0.6	86.312	72.725	51	34.7 (10.3)	8.65 (5.58)	37.16 (12.46)	25.6 (13.97)	35.44 (33.17)	22 (5.92)	58.16 (12.69)	22.18 (4.25)	2.02 (1.93)	6.48 (5.67)	5.08 (2.45)
Columbina talpacoti	869	OAV	OT		0.874	0.6	82.2	80.293	60.6	38.7 (28.13)	9.3 (6.6)	40.35 (19.86)	59.61 (32.37)	51.78 (48.64)	11.59 (8.16)	20.04 (4.27)	6.08 (3.78)	19.84 (2.94)	10.94 (5.14)	11.73 (4.28)
Conopophaga aurita	93	FT	IN		0.923	0.8	92.473	83.043	80.8	10.23 (18.63)	25.75 (19.71)	73.91 (17.3)	17.37 (11.75)	7.72 (21.19)	28.62 (14.83)	7.81 (6.81)	11.77 (10.2)	12.02 (4.94)	14.48 (10.13)	9.55 (4.37)
Conopophaga melanogaster	23	FT	IN		0.988	0.9	100	92.932	45.5	22.59 (28.48)	14.65 (21.47)	59.21 (21.22)	31.14 (22.26)	19.72 (29.65)	29.83 (22.86)	34.15 (13.87)	19.57 (16.67)	20.36 (13.15)	28.66 (19.7)	25.74 (15.74)
Contopus cinereus	610	FT	IN		0.908	0.7	88.66	83.16	57.1	48.7 (28.56)	10.2 (4.44)	20.59 (6.92)	61.13 (29.94)	45.96 (39.62)	14.53 (3.02)	6.78 (2.56)	21.89 (4.87)	22.49 (4.01)	13.28 (2.13)	10.49 (4.27)
Contopus nigrescens	35	FT	IN		0.985	0.9	100	91.757	50	32.77 (29.61)	12.75 (14.81)	72.97 (17.83)	29.13 (19.09)	24.61 (23.59)	29.21 (11.51)	18.36 (12.15)	17.87 (15.99)	21.95 (17.29)	31.73 (12.28)	39.23 (22.6)
Corythopis torquatus	226	FT	IN		0.903	0.7	86.726	80.756	71.7	46.52 (39.05)	10.24 (7.34)	42.19 (13.66)	15.4 (5.75)	22.62 (21.98)	8.46 (3.69)	40.02 (15.55)	21.8 (11.25)	8.95 (4.1)	4.04 (10.63)	6.53 (4)
Cotinga cayana	279	FT	FR		0.907	0.7	90.323	77.986	77.8	21.07 (20.78)	12.39 (7.49)	56.63 (20.95)	17.79 (7.39)	8.93 (10.58)	16.11 (3.06)	23.06 (16.24)	10.87 (6.23)	6.09 (3.52)	9.68 (7.35)	9.34 (2.18)
Cotinga cotinga	54	FT	FR		0.95	0.8	98.148	85.077	64.6	15.88 (27.41)	10.75 (15.97)	55.13 (13.01)	27.27 (17.51)	17.73 (19.7)	10.74 (12.53)	21.32 (17.09)	10.64 (13.15)	22.11 (11.92)	11.99 (15.45)	21.73 (12.25)
Cranioleuca gutturata	124	FT	IN		0.929	0.7	93.548	77.089	32.3	13.12 (24.84)	17.76 (12.46)	63.64 (20.75)	28.72 (10.75)	8.9 (17.27)	11.22 (6.36)	19.39 (19.81)	30.19 (14.11)	14.16 (6.97)	7.4 (6.48)	5.41 (5.36)
Crax fasciolata	166	FT	FR	VU*	0.957	0.8	92.169	88.455	78.3	61.27 (37.49)	11.27 (6.8)	52.35 (24.13)	19.37 (11.55)	39.72 (27.93)	48.07 (5.83)	20.94 (12.39)	23.51 (9.89)	8.58 (2.78)	8.19 (6.49)	10.54 (9)
Crotophaga major	697	FT	OT		0.833	0.5	81.029	73.154	60.6	28.39 (9)	9.84 (4.84)	13.07 (13.07)	66.72 (33.04)	47.61 (42.58)	8.51 (9.74)	19.29 (9.25)	41.83 (14.68)	18.71 (4.95)	5.17 (6.37)	5 (3.36)
Crypturellus cinereus	409	FT	FR	NT*	0.914	0.7	90.465	78.533	67.2	38.07 (34.12)	5.21 (4.43)	50.98 (15.53)	18.28 (3.9)	13.8 (16.3)	13.73 (6.12)	11.11 (6.13)	33.19 (5.43)	7.49 (3.14)	6.85 (5.71)	3.53 (3.01)
Crypturellus parvirostris	460	OAV	OT		0.862	0.6	90.435	71.998	58.1	56.05 (25.06)	7.1 (4.29)	36.36 (10.47)	11.67 (9.61)	24.46 (19.92)	19.27 (9.34)	7.71 (5.29)	7.72 (3.06)	7.02 (3.69)	6.76 (1.38)	6.89 (2.54)
Crypturellus soui	596	FT	OT		0.896	0.7	81.787	83.747	71.7	38.67 (21.15)	3.11 (3.24)	29.88 (15.94)	50.8 (12.78)	31.35 (27.5)	15.95 (5.08)	12.52 (4.3)	7.42 (3.54)	16.24 (3.06)	8.23 (6.28)	15.53 (3.72)
Crypturellus strigulosus	99	FT	OT		0.918	0.7	95.918	75.287	42.4	44.27 (39.19)	8.79 (7.62)	53.73 (23.28)	39.02 (13.49)	32.94 (26.61)	22.03 (9.64)	14.07 (8.37)	18.02 (14.8)	5.98 (3.42)	6.38 (5.15)	16.81 (4.77)
Crypturellus tataupa	734	FT	OT		0.883	0.7	90.164	78.755	39.4	37.98 (31.56)	11.66 (4.88)	27.75 (8.06)	30.4 (28.75)	34.28 (28.18)	36.45 (16.61)	2.07 (1.86)	8.34 (4.78)	14.47 (4.5)	7.78 (4.44)	14.05 (6.33)
Crypturellus undulatus	597	FT	FR		0.829	0.6	75.209	82.472	62.6	65.96 (34.63)	9.93 (3.6)	28.99 (14.22)	18.78 (12.63)	27.51 (21.54)	19.44 (8.26)	6.69 (3.38)	34.27 (9.58)	6.82 (3.2)	8.66 (2.84)	12 (4.72)
Crypturellus variegatus	277	FT	FR		0.904	0.7	94.909	72.588	65.15	24.95 (12.51)	18.83 (12.85)	70.9 (19.17)	11.78 (5.51)	29.12 (28.65)	15.1 (3.29)	25.86 (10.47)	11.85 (5.49)	5.06 (3)	5.92 (3.33)	12.2 (4.75)
Cyanerpes caeruleus	397	OAV	OT		0.898	0.6	81.519	82.794	73.7	26 (24.23)	5.25 (4.54)	49.29 (15.23)	9.31 (7.9)	11.97 (15.13)	5.01 (3.92)	13.1 (8.53)	11.87 (7.28)	6.27 (2.76)	4.19 (2.13)	18.23 (6.87)
Cyanerpes cyaneus	468	FT	OT		0.913	0.7	85.586	82.515	29.8	37.16 (24.84)	5.96 (4.8)	24.9 (7.67)	46.07 (21.63)	36.05 (31.88)	48.6 (6.84)	5.53 (3.77)	25 (6.04)	10.47 (6.1)	9.43 (5.63)	10.04 (4.54)
Cyanocorax cyanopogon	157	OAV	OT	ED	0.945	0.8	96.026	82.818	55.05	55.44 (40.3)	14.74 (8.57)	34.84 (15.95)	42.01 (24.84)	36.75 (33.34)	17.29 (10.47)	34.84 (14.81)	4.64 (4.5)	15.82 (6.78)	4.54 (3.42)	11.35 (5.58)
Cyanoloxia rothschildii	150	FT	FR		0.908	0.7	89.865	81.277	84.3	28.56 (31.01)	7.74 (6.89)	51.63 (16.6)	11.08 (7.12)	16.67 (14.84)	11.72 (6.65)	32.42 (12.45)	17 (9.41)	13.21 (4)	3.52 (3.56)	11.37 (4.44)
Cyclarhis gujanensis	959	FT	IN		0.825	0.5	81.779	71.92	49	55.15 (31.08)	8.21 (2.92)	18.24 (12.31)	50.8 (32.82)	47.13 (44.21)	8.77 (2.75)	11.63 (6.16)	5.12 (2.43)	8.66 (3.59)	3.17 (2.31)	11.63 (5.31)
Cymbilaimus lineatus	335	FT	IN		0.902	0.7	91.617	75.705	77.3	15.68 (19.24)	11.41 (6.97)	53.49 (19.54)	8.88 (6.04)	10.38 (15.44)	17.03 (11.92)	3.84 (5.83)	14.71 (8.79)	6.02 (3.71)	11.51 (6.83)	6.3 (2.64)
Dacnis cayana	766	FT	OT		0.862	0.6	81.467	79.613	44.4	54.35 (21.77)	22.54 (11.48)	57.22 (39.15)	10.62 (6.95)	49.87 (42.18)	7.46 (6.74)	2.76 (1.88)	8.08 (1.74)	8.01 (3.17)	6.77 (3.37)	4.61 (2.35)
Dacnis lineata	379	FT	FR		0.914	0.7	87.863	82.541	60.6	11.24 (11.3)	6.53 (6.59)	61.75 (19.84)	12.28 (5.53)	11.09 (13.17)	8.11 (2.82)	29.57 (8.2)	24.03 (12.5)	3.91 (1.71)	6.92 (5.42)	12.2 (4.42)
Daptrius ater	580	FT	OT		0.901	0.7	89.119	77.088	55.05	35.68 (35.73)	9.13 (6.43)	57.48 (15.75)	17.32 (4.23)	17.81 (15.56)	6.62 (1.81)	45.83 (6.76)	16.31 (6.24)	5.29 (1.22)	5.48 (4.06)	6.64 (1.81)
Deconychura longicauda	303	FT	IN	NT*/VU†	0.888	0.7	85.284	81.263	89.9	12.01 (14.07)	10.13 (8.97)	54.06 (25.55)	9.5 (7.01)	24.75 (26.28)	28.06 (8.85)	4.18 (2.73)	13.55 (11.85)	7.2 (3.57)	10.7 (7.06)	8.41 (5.21)
Dendrexetastes rufigula	262	FT	IN		0.903	0.7	95.019	78.004	64.1	36.94 (39.51)	9.02 (6.08)	41.36 (14.15)	14.18 (5.05)	18.57 (21.02)	6.39 (2.63)	19.8 (12.96)	25.7 (10.12)	7.62 (5.23)	5.65 (5.15)	3.15 (2.84)
Dendrocincla fuliginosa	413	FT	IN		0.869	0.6	85.644	76.091	78.3	22.18 (20.77)	4.5 (3.55)	64.95 (26.65)	36.56 (14.25)	28.44 (26.51)	4.26 (5.63)	7.18 (5.62)	4.41 (3.15)	14.54 (2.91)	3.8 (3.4)	10.46 (3.99)
Dendrocincla merula	179	FT	IN		0.912	0.7	96.648	75.686	50	35.58 (27.48)	21.92 (13.25)	41.09 (15.47)	14.64 (5.91)	10.63 (12.64)	20.2 (9.01)	31.49 (14.07)	7.33 (5.32)	6.31 (4.28)	6.93 (6.58)	10.36 (5.21)
Dendrocolaptes retentus	21	FT	IN	ED-- VU‡	0.999	1	100	99.515	66.2	10.48 (14.26)	17.11 (23.12)	60.08 (22.61)	16.07 (20.22)	3.2 (9.06)	12.91 (20.66)	15.26 (13.4)	13.58 (17.83)	50.43 (21.83)	24.82 (24.41)	11.99 (12.54)
Dendroplex picus	759	FT	IN		0.853	0.6	86.179	72.929	64.1	65.02 (35.39)	7.86 (5.33)	30.11 (7.32)	12.04 (7.6)	23.64 (20.76)	11.89 (8.01)	10.13 (3.03)	21.58 (5.81)	3.08 (1.08)	4.97 (3.9)	8.74 (2.02)
Deroptyus accipitrinus	160	FT	OT		0.925	0.8	96.875	78.976	46.5	11.48 (22.3)	7.81 (7.36)	71.47 (15.2)	14.11 (6.96)	8.4 (10.77)	8 (5.86)	16.31 (11.6)	13.02 (7.83)	19.89 (3.93)	7.04 (4.42)	9.22 (8.09)
Dichrozona cincta	108	FT	IN		0.909	0.7	94.444	78.018	46	25.6 (30.1)	11.18 (9.23)	35.43 (11.29)	21.77 (7.48)	17.16 (20.21)	27.22 (10.67)	8.61 (8.38)	29.32 (18.45)	10.04 (6.54)	8.27 (8.15)	7.82 (5.35)
Diopsittaca nobilis	348	OAV	OT		0.856	0.6	87.791	71.001	50	38.39 (38.93)	7.3 (4.89)	24.52 (5.02)	8.53 (7.76)	19.58 (18.55)	32.17 (4.47)	7.75 (6.61)	34.94 (9.71)	3.21 (2.85)	10.94 (4.61)	4.42 (2.44)
Discosura langsdorffi	79	FT	NE		0.945	0.7	81.013	91.888	67.7	47.05 (24.27)	10.33 (9.48)	73.24 (21.13)	27.03 (8.64)	43.15 (32.37)	19.46 (13.06)	18.33 (16.04)	66.54 (12.6)	14.6 (10.79)	13.06 (10.72)	18.15 (10.95)
Dixiphia pipra	349	FT	FR		0.865	0.7	88.218	77.359	50	33.78 (25.8)	10.18 (9.33)	73.15 (28.54)	7.66 (6.41)	52.68 (47.75)	8.86 (13.37)	31.11 (16.58)	14.72 (7.71)	5.36 (10.75)	7.11 (14.09)	8.78 (13.66)
Donacobius atricapilla	732	FT	IN		0.852	0.6	88.858	68.177	31.3	34.09 (10.75)	13.16 (5.82)	27.28 (21.43)	6.78 (4.56)	29.3 (27.71)	14.95 (4.82)	6.46 (2.42)	39.76 (8.61)	15.27 (6.95)	3.03 (1.76)	4.08 (2.91)
Dromococcyx pavoninus	196	FT	IN		0.914	0.7	87.179	81.773	48	35.1 (22.47)	13.74 (8.25)	31.86 (15.34)	18.2 (17.16)	18.02 (23.28)	29.93 (7)	3.51 (3.96)	31.13 (8.76)	7.4 (3.43)	10.99 (6.29)	20.44 (4.94)
Dromococcyx phasianellus	396	OAV	IN		0.869	0.6	78.061	83.11	62.6	46.07 (20.98)	6.78 (5.81)	38.31 (16.82)	23.01 (13.72)	48.23 (33.95)	29.65 (10.58)	5.87 (4.92)	8.34 (3.57)	8.34 (4.14)	14.09 (3.54)	20.26 (5.24)
Dryocopus lineatus	948	FT	IN		0.844	0.6	79.363	75.943	46	40.55 (19.33)	7.55 (2.67)	23.69 (8.08)	51.77 (33.32)	48.12 (45.58)	16.47 (4.22)	4.62 (2.36)	10.98 (6.61)	17.84 (4.52)	9.73 (5.22)	11.79 (4.11)
Elaenia chiriquensis	601	OAV	OT		0.877	0.6	80.342	83.853	58.1	34.82 (25.95)	5.04 (3.76)	18.61 (15.96)	50.94 (29.77)	34.86 (30.96)	5.42 (5.4)	25.01 (8.48)	15.52 (4.01)	6.12 (2.5)	9.67 (5.91)	34.11 (6.08)
Elaenia cristata	267	OAV	OT		0.873	0.6	77.567	83.54	76.8	36.66 (34.41)	10.42 (6.91)	35.44 (7.44)	7.79 (14.61)	26.07 (18.73)	15.41 (6.77)	5.88 (3.94)	22.49 (8.54)	6.02 (2.25)	4.02 (2.31)	4.98 (4.54)
Elaenia flavogaster	761	OAV	OT		0.883	0.7	80.365	85.087	63.1	46.4 (27.06)	9.89 (9.06)	23.93 (15.04)	53.33 (35.48)	44.84 (42.8)	9.38 (5.68)	19.54 (5.9)	3.32 (1.29)	14.36 (2.91)	12.34 (3.68)	10.78 (4.72)
Elanoides forficatus	341	FT	IN		0.896	0.7	84.308	82.214	56.1	38.54 (25.32)	3.99 (4.04)	20.48 (19.35)	44.01 (22.75)	36.51 (34.42)	10.37 (3.54)	6.44 (3.9)	5.93 (4.67)	22.05 (11.76)	21.15 (5.9)	8.6 (6.3)
Elanus leucurus	262	OAV	OT		0.915	0.7	84.848	86.397	53.5	56.6 (39.38)	12.22 (5.93)	15.1 (14.08)	21.73 (20.37)	46.77 (28.84)	19.98 (6.33)	24.23 (13.23)	31.5 (7.59)	6.6 (3.96)	26.57 (6.08)	16.08 (10.02)
Emberizoides herbicola	623	OAV	OT		0.875	0.6	85.829	75.8	40.4	58.78 (12.73)	14.46 (5.95)	23.38 (11.32)	5.42 (6.93)	35.43 (27.52)	20.83 (3.15)	8.55 (3.63)	10.85 (3.41)	1.65 (1.11)	5.78 (1.93)	10.7 (4.98)
Empidonomus varius	925	OAV	IN		0.816	0.5	71.93	79.2	51.5	38.58 (13.97)	33.6 (14.39)	28.58 (10.82)	13.67 (13.15)	20.78 (23.53)	21.47 (5.67)	10.88 (8.3)	9.18 (6.9)	10.06 (5.78)	9.08 (3.55)	15.14 (6.46)
Epinecrophylla leucophthalma	112	FT	IN		0.959	0.8	92.857	87.336	66.2	46.39 (29.61)	12.44 (10)	38.7 (10.4)	29.24 (7.55)	36.83 (26.13)	27.65 (9.09)	13.59 (6.91)	37.97 (10.95)	18.5 (4.81)	10.05 (5.7)	17.26 (5.11)
Epinecrophylla ornata	141	FT	IN		0.935	0.7	91.489	80.696	64.6	39.18 (33.85)	5.12 (6.16)	34.53 (9.33)	19.99 (10.79)	32.12 (31.37)	15.54 (7.67)	10.29 (8.9)	27.95 (16.91)	12.85 (6.31)	5.65 (5.67)	7.99 (6.15)
Eucometis penicillata	444	FT	IN		0.898	0.7	83.879	84.553	55.05	50.65 (35.23)	9.62 (4.21)	26.49 (12.47)	33.77 (16.8)	30.76 (5.33)	16.37 (6.5)	22.92 (6.06)	6.99 (2.35)	16.81 (4.07)	16.06 (8.96)	22.36 (4.33)
Eupetomena macroura	615	FT	NE		0.903	0.7	89.286	78.439	40.9	19.63 (12.28)	11.62 (4.17)	32.09 (5.75)	9.4 (7.39)	14.54 (7.85)	31.41 (9.4)	3.06 (1.52)	3.14 (1.22)	5.21 (1.68)	2.5 (1.33)	8 (3.17)
Euphonia chlorotica	1000	OAV	FR		0.814	0.5	77.744	73.405	46	39.89 (14.38)	14.27 (5.1)	23.21 (8.06)	6.46 (8.98)	19.11 (20.73)	17.09 (7.17)	4.34 (3.88)	8.51 (5.03)	7.65 (6.17)	2.31 (1.32)	15.52 (9.78)
Euphonia chrysopasta	337	FT	OT		0.909	0.7	91.395	75.367	51	14.62 (14.7)	8.97 (5.92)	55.16 (18.26)	15.24 (6.16)	14.34 (16.06)	12.81 (5.22)	19.76 (11.33)	31.49 (13.11)	3.92 (1.71)	5.76 (3.31)	13.34 (6.59)
Euphonia minuta	404	FT	IN		0.849	0.6	86.041	77.357	74.7	30.16 (21.81)	3.48 (2.92)	47.2 (22.17)	4.12 (4.8)	26.9 (24.51)	15.59 (5.61)	2.64 (1.39)	13.16 (10.08)	13.67 (3.13)	7.82 (7.04)	9.42 (4.99)
Euphonia rufiventris	325	FT	FR		0.912	0.7	88.923	80.134	70.2	12.36 (10.77)	5.5 (4.13)	51.38 (19.62)	20.16 (5.9)	6.47 (10.34)	17.66 (4.66)	6.38 (4.94)	43.47 (13.59)	6.92 (3.11)	4.37 (3.77)	3.33 (2.26)
Euphonia violacea	415	FT	FR		0.913	0.7	82.412	86.203	59.6	51.53 (18.63)	12.96 (7.62)	41.52 (17.87)	15.46 (12.01)	44 (33.49)	28.68 (11.05)	4.45 (3.17)	12.56 (3.15)	9.87 (7.11)	3.15 (4.46)	10.23 (4.53)
Euphonia xanthogaster	322	FT	FR		0.929	0.7	90.596	84.091	25.8	45.88 (36.39)	2.15 (3.04)	59.71 (35.57)	11.41 (9.37)	36.99 (31.72)	14.52 (12.24)	6.87 (12.19)	19.77 (13.3)	24.62 (12.74)	6.62 (11.35)	20.83 (11.67)
Eupsittula aurea	534	OAV	OT		0.89	0.7	83.685	81.482	75.25	60.48 (30.52)	19.98 (6.92)	39.88 (13.62)	20.86 (19.29)	31.17 (21.84)	27.56 (5.03)	7.7 (3.56)	10.28 (3.58)	4.66 (1.67)	6.68 (2.59)	5.92 (3.23)
Falco deiroleucus	40	OAV	OT	NT*	0.866	0.6	85	78.353	49.5	39.54 (24.61)	22.31 (23.22)	61.73 (25.01)	15.93 (16.86)	37.69 (38.49)	13.89 (12.41)	37.96 (15.74)	27.61 (15.45)	6.55 (7.88)	16.23 (13.8)	14.29 (8.31)
Falco femoralis	958	OAV	OT		0.8	0.5	69.022	78.384	71.7	33.02 (28.67)	8.85 (3.33)	67.01 (28.89)	20.95 (17.41)	16.98 (12.81)	7.58 (4.29)	35.26 (15.02)	1.29 (1.06)	9.98 (4.22)	11.21 (5.29)	13.78 (4.42)
Falco rufigularis	767	OAV	OT		0.839	0.5	78.862	74.82	45.5	32.64 (20.32)	4.4 (2.55)	30.32 (19.04)	39.64 (28.99)	51.85 (46.01)	28.59 (5.94)	4.39 (2.03)	16.71 (7.61)	21.35 (4.17)	14.57 (6.58)	13.42 (3.77)
Falco sparverius	570	OAV	IN		0.863	0.6	73.333	86.957	74.2	51.76 (48.65)	26.87 (24.08)	16.03 (10.48)	39.03 (35.07)	40.19 (28.84)	10.39 (7.86)	18.12 (6.87)	10.87 (4.2)	7.16 (5.15)	18.62 (10.92)	43.1 (6.01)
Fluvicola nengeta	578	OAV	IN		0.944	0.8	90.842	86.719	42.9	47.21 (35.48)	12.14 (11.64)	36.18 (20.72)	21.21 (17.65)	40.97 (25.73)	40.1 (21.99)	7.15 (4.78)	13.12 (5.17)	18.43 (4.58)	3.66 (1.51)	8.85 (3.27)
Formicarius analis	343	FT	IN		0.888	0.7	84.524	84.787	37.4	43 (20.17)	4.86 (3.44)	18.84 (4.45)	35.79 (23.48)	18.16 (10.33)	17.95 (8.59)	7.46 (3.3)	8.75 (5.07)	9.53 (3.6)	12.28 (5.89)	13.26 (5.37)
Formicarius colma	378	FT	IN		0.883	0.7	91.957	73.431	56.1	34.82 (15.98)	39.36 (12.52)	61.83 (38.54)	21.23 (6.06)	55.35 (39.34)	20.38 (6.53)	25.81 (17.72)	11.3 (4.36)	7.23 (3.72)	8.61 (4.97)	12.56 (6.16)
Formicivora grisea	617	OAV	IN		0.897	0.7	82.343	83.312	64.1	48.74 (32.5)	8.63 (4.96)	39.7 (10.83)	14.65 (5.53)	17.48 (15.24)	11.06 (3.71)	18.72 (6.91)	16.31 (4.94)	2.63 (2.23)	4.97 (3)	13.81 (5.45)
Forpus passerinus	342	FT	OT		0.968	0.8	93.396	91.263	74.2	24.25 (22.14)	17.67 (6.9)	45.27 (5.74)	38.37 (10.02)	24.23 (17.45)	37.93 (7.41)	11.83 (7.68)	11.99 (2.85)	6.19 (2.1)	4.75 (4.11)	7.92 (4.17)
Galbula cyanicollis	82	FT	IN		0.945	0.8	97.561	84.191	68.2	23.91 (22.38)	25.32 (10.79)	50.7 (18.79)	14.19 (10.86)	9.76 (15.77)	32.44 (15.88)	6.94 (6.72)	11.28 (8.4)	11.46 (10.43)	4.03 (5.64)	18.02 (9.64)
Galbula dea	345	FT	IN		0.898	0.7	91.57	74.777	78.8	11.46 (23.42)	15.82 (11.84)	69.28 (19.07)	17.11 (6.39)	4.53 (8.88)	15.38 (4.65)	25.6 (9.9)	10.35 (5.13)	2.99 (1.97)	5.59 (4.1)	9.87 (4.95)
Galbula ruficauda	587	FT	IN		0.868	0.6	84.266	78.63	64.6	34.68 (9.04)	38.82 (11.19)	44.23 (13.89)	14.02 (8.04)	13.85 (11.97)	15.7 (10.02)	20 (5.34)	10.98 (2.45)	9.99 (3.5)	9.62 (8.83)	14.63 (5.31)
Gampsonyx swainsonii	887	OAV	OT		0.841	0.6	77.544	78.159	39.4	37.38 (16.05)	8.98 (3.14)	48.98 (23.73)	34.44 (15.85)	42.7 (41.07)	24.27 (5.42)	31.94 (4.19)	10.96 (3.92)	20.68 (3.31)	8.87 (2.91)	9.34 (5.3)
Geotrygon montana	717	FT	OT		0.871	0.6	83.068	78.49	41.9	50.96 (22.9)	5.37 (3.2)	45.06 (31.41)	29.55 (11.31)	50.04 (40.39)	10.23 (6.68)	4.94 (2.61)	8.27 (3.72)	26.93 (6.39)	5.78 (4.4)	6.73 (3.64)
Geotrygon violacea	87	FT	OT		0.947	0.7	84.884	89.937	63.1	82.13 (15.53)	6.8 (7.38)	49.79 (17.93)	16.92 (12.66)	44.63 (34.64)	48.06 (12.27)	34.78 (9.87)	36.49 (25.81)	13.33 (12.11)	20.76 (16.36)	8.07 (8.61)
Geranoaetus albicaudatus	510	OAV	OT		0.841	0.6	85.239	72.193	46.5	46.74 (40.76)	33.46 (21.86)	43.13 (24.52)	28.32 (24.22)	48.52 (41.64)	4.35 (2.86)	29.92 (10.9)	2.94 (2.22)	20.98 (4.44)	14.26 (4.01)	31.5 (4.35)
Geranospiza caerulescens	1093	FT	OT		0.815	0.5	78.855	72.367	51	24.28 (20.92)	7.78 (4.44)	17.36 (6.63)	44.79 (32.96)	60.01 (40.41)	4.14 (1.52)	8.3 (3.61)	4.62 (3.48)	24.07 (2.89)	5.37 (1.94)	5.21 (2.09)
Glaucidium brasilianum	747	OAV	IN		0.838	0.5	80.851	72.931	50	38.6 (30.6)	3.82 (3.03)	37.25 (10.83)	33.04 (27.12)	54.59 (45.87)	7.88 (5.44)	5.85 (1.61)	27.18 (4.49)	15.11 (4.43)	14.78 (4.82)	19.25 (4.41)
Glaucidium hardyi	149	FT	IN		0.895	0.7	89.262	79.904	82.8	15.76 (18.12)	20.49 (9.2)	56.07 (24.15)	27.91 (8.95)	13.92 (21.75)	26.73 (8.62)	34 (11.63)	13.21 (7.47)	9.39 (7)	9.82 (7.03)	8.53 (5.12)
Glaucis hirsutus	508	FT	NE		0.89	0.7	85.312	80.579	71.2	25.05 (19.55)	11.4 (5.91)	60.28 (37.41)	17.35 (8.44)	38.08 (38.12)	5.7 (1.61)	8.3 (3.15)	33.91 (10.48)	20.14 (7.66)	9.59 (4.53)	6.88 (2)
Glyphorynchus spirurus	462	FT	IN		0.898	0.7	83.736	81.442	76.3	41.56 (23.69)	14.61 (8.05)	27.6 (9.33)	12.01 (6.25)	22.61 (18.42)	25.56 (7.2)	2.74 (2.35)	3.12 (2.49)	8.36 (4.35)	10.56 (6.12)	2.7 (1.93)
Grallaria varia	197	FT	IN	VU‡	0.914	0.7	77.436	92.086	85.9	63 (23.22)	22.84 (12.59)	60.43 (23.21)	30 (17.66)	51.76 (41.01)	33.66 (9.5)	13.58 (8.29)	12.89 (6.65)	6.59 (6.86)	13.67 (8.7)	7.54 (4.28)
Granatellus pelzelni	98	FT	IN		0.908	0.7	93.878	77.96	56.6	17.72 (25.38)	15.12 (10.85)	57.51 (19.72)	11.58 (11.03)	4.75 (13.18)	13.24 (8.78)	17.47 (9.07)	20.1 (12.62)	12.71 (3.95)	9.84 (10.3)	13.92 (6.26)
Gymnoderus foetidus	344	FT	FR		0.91	0.7	89.826	78.958	63.1	52.76 (43.83)	4.87 (4.89)	32.17 (7.49)	15.34 (6.52)	22.38 (17.58)	17.29 (4.69)	24.51 (10.94)	21.51 (9.55)	6.88 (2.38)	8.88 (7.17)	7.72 (5.22)
Habia rubra	86	FT	IN		0.918	0.7	97.674	71.068	32.3	25.81 (21.29)	13.02 (12.5)	44.04 (20.69)	9.46 (9.17)	14.84 (19.44)	17.19 (8.3)	10.96 (8.83)	16.35 (12.9)	8.35 (12.59)	12.98 (15.14)	8.61 (6.32)
Harpagus bidentatus	555	FT	IN		0.871	0.6	89.603	71.638	42.4	33.9 (22.46)	5.32 (3.46)	35.98 (18.97)	23.63 (9.24)	30.65 (25.85)	15.55 (5.18)	5.43 (3.1)	6.61 (5.96)	29.53 (4.49)	17.17 (11.45)	12.52 (4.66)
Harpia harpyja	190	FT	OT	NT*/VU‡.	0.837	0.6	88.36	66.655	29.8	23.49 (14.79)	9.18 (7.97)	42.74 (35.43)	13.5 (6.63)	40.68 (36.84)	23.95 (8.66)	12.85 (11.42)	10.61 (6.62)	6.85 (5.1)	13 (10.13)	9.06 (4.17)
Helicolestes hamatus	151	FT	IN		0.91	0.7	94.04	78.38	63.1	56.31 (41.45)	19.89 (11.42)	32.79 (8.44)	8.65 (7.7)	30.44 (20.48)	5.62 (4.62)	5.02 (4.3)	31.53 (13.76)	17.54 (8.43)	9.13 (6.92)	12.93 (6.5)
Heliomaster longirostris	526	FT	NE		0.873	0.6	79.691	82.484	43.9	34.51 (23.83)	2.77 (2.92)	48.49 (28.48)	29.64 (8.88)	32.12 (29.87)	18.01 (5.76)	8.3 (3.63)	14.63 (7.38)	23.84 (2.51)	10.39 (3.36)	15.05 (6.42)
Heliothryx auritus	336	FT	NE		0.846	0.6	86.31	73.042	81.3	23.91 (13.07)	18.37 (13.39)	62.29 (30.17)	8.41 (5.46)	34.92 (28.05)	7.35 (3.76)	41.26 (11.99)	13.13 (6.38)	9.7 (2.59)	3.77 (1.6)	10.03 (3.95)
Hemithraupis guira	712	FT	IN		0.842	0.6	78.481	78.264	38.9	55.66 (28.9)	8.86 (4.71)	17.12 (12.74)	11.89 (10.19)	11.52 (10.81)	21.79 (4.41)	8.04 (6.68)	10.86 (6.35)	10.61 (2.93)	3.11 (2.24)	14.71 (4.45)
Hemitriccus griseipectus	110	FT	IN		0.95	0.8	95.455	80.312	60.1	47.33 (43.89)	23.72 (13.4)	27.4 (16.21)	32.17 (16.3)	31.31 (30.57)	19.05 (10.01)	15.47 (12.67)	39.87 (11.47)	17.52 (11.37)	22.86 (12.22)	10.7 (6.07)
Hemitriccus margaritaceiventer	922	OAV	IN		0.877	0.6	84.581	80.033	65.7	19.01 (10.26)	10.92 (2.25)	40.12 (13.38)	17.95 (13.27)	24.71 (18.38)	42.47 (4.83)	6.6 (2.83)	12.89 (7.82)	10.69 (2.33)	2.33 (1.35)	18.61 (6.77)
Hemitriccus minimus	74	FT	IN		0.932	0.8	93.243	82.113	69.7	17.19 (21.51)	14.63 (12.06)	44.6 (17.12)	16.83 (15.02)	4.42 (8.64)	38.16 (14.6)	12.72 (8.95)	36.27 (13.08)	9.31 (5.38)	6.12 (5.51)	16.42 (7.17)
Hemitriccus minor	122	FT	IN		0.952	0.8	95.902	81.831	49.5	35.78 (29.94)	21.04 (7.86)	25.39 (20.11)	18.54 (10.7)	19.12 (15.64)	29.33 (12.93)	17.04 (6.54)	24.85 (8.56)	15.8 (4.55)	14.43 (6.27)	22.89 (9.96)
Hemitriccus striaticollis	144	OAV	IN		0.914	0.7	90.909	77.008	61.1	50.47 (40.52)	11.63 (7.96)	43.52 (14.08)	15.64 (15.49)	22.86 (25.81)	21.81 (6.6)	8.18 (4.48)	6.39 (5.43)	9.74 (4.77)	5.42 (5.72)	7.25 (5.89)
Herpetotheres cachinnans	965	FT	OT		0.853	0.6	76.674	82.78	60.1	40.64 (19.82)	3.74 (2.81)	36.92 (16.08)	43.72 (19.55)	49.5 (43.65)	12.97 (4.9)	5.65 (4.11)	19.71 (4.16)	20.06 (1.76)	13.88 (6.65)	8.94 (3.65)
Herpsilochmus rufimarginatus	433	FT	IN		0.89	0.6	79.717	85.061	54	55.37 (22.57)	10.96 (4.89)	44.14 (24.88)	15.41 (13.27)	43.7 (28.47)	17.06 (4.94)	11.22 (12.25)	12.29 (6.44)	9.45 (2.3)	6.61 (3.33)	10.64 (3.22)
Heterospizias meridionalis	1071	OAV	OT		0.836	0.6	88.042	69.109	52	44.24 (23.19)	23.43 (6.03)	25.58 (7.36)	29.65 (23.03)	53.09 (47.28)	6.12 (1.61)	39.02 (4.71)	13.43 (3.23)	15.68 (4.6)	6.34 (3.12)	8.42 (3.88)
Hydropsalis climacocerca	225	FT	IN		0.925	0.7	92.889	79.649	41.4	27.28 (27.26)	10.36 (8.56)	54.56 (14.55)	18.96 (6.01)	14.11 (14.88)	14.85 (5.86)	36.35 (12.85)	17.14 (5.68)	12.55 (3.8)	3.88 (3.11)	11.54 (3.12)
Hydropsalis maculicaudus	119	OAV	IN		0.893	0.7	89.831	76.594	35.9	23.82 (21.23)	39.2 (27.73)	52.26 (27.75)	30.57 (21.66)	29.54 (24.63)	38.26 (20.25)	15.25 (16.13)	16.38 (11.61)	7.9 (5.53)	7.9 (8.03)	21.18 (5.71)
Hydropsalis parvula	481	FT	IN		0.875	0.6	82.881	77.205	57.6	23.32 (26.94)	15.58 (6.02)	22.51 (13.12)	38.43 (33.01)	20.61 (18.1)	5.96 (2.7)	4.45 (4.6)	7.16 (5.41)	3.25 (3.3)	4.61 (3.02)	7.22 (3.18)
Hylexetastes brigidai	14	FT	IN	ED-- VU*	1	1	100	100	76.8	6.69 (12.51)	4.17 (8.98)	77.12 (13.19)	10.81 (16.64)	2.1 (5.49)	17.95 (23.3)	20.5 (22.54)	7.18 (12.64)	46.75 (23.48)	11.65 (14.04)	6.46 (9.9)
Hylocharis cyanus	376	FT	NE		0.877	0.6	81.03	80.083	76.3	29.99 (20.27)	6.31 (4.68)	75.78 (24.21)	7.08 (7.37)	49.16 (40.16)	16.23 (4.36)	6.83 (5.37)	23.32 (11.06)	11.5 (3.07)	6.93 (3.1)	5.51 (2.46)
Hylocharis sapphirina	131	FT	NE		0.906	0.7	96.85	71.835	29.3	40.95 (19.19)	6.92 (7.23)	63.15 (36.75)	15.65 (10.57)	54.94 (46.46)	15.06 (7.88)	42.06 (9.89)	10.5 (4.56)	13.53 (7.17)	7.64 (5.86)	16.63 (5.56)
Hylopezus berlepschi	94	FT	IN		0.975	0.8	100	83.266	24.75	36.55 (24.63)	25.59 (13.17)	44.99 (15.52)	32.91 (18.45)	35.62 (24.44)	19.64 (9.15)	33.63 (16.59)	32.57 (14.72)	18.95 (11.09)	19.12 (13.9)	19.8 (8.35)
Hylopezus paraensis	14	FT	IN	ED-- VU‡	0.998	1	100	98.768	63.1	12.53 (19.74)	19.34 (20.41)	87.85 (11.71)	11.02 (20.86)	3.24 (8.8)	14.49 (18.75)	16.46 (20)	14.87 (18.21)	50.38 (24.5)	14.86 (15.15)	12.51 (13.23)
Hylophilus pectoralis	139	FT	IN		0.925	0.7	92.593	80.462	49.5	62.12 (39.1)	9.76 (9.38)	29.06 (15.23)	10.62 (8.5)	29.9 (25.99)	40.57 (15.41)	11.43 (10.2)	12.02 (8.52)	18.95 (6.87)	10.21 (9.09)	6.96 (5.28)
Hylophilus semicinereus	122	FT	IN		0.958	0.8	98.361	83.109	58.1	28.18 (36.03)	18.25 (10.46)	42.95 (22.47)	11.96 (9.28)	12.81 (16.42)	27.72 (10.88)	7.05 (6.08)	8.49 (4.77)	7.13 (4.61)	15.45 (9.46)	21.74 (7.01)
Hylophylax naevius	290	FT	IN		0.889	0.7	95.172	72.103	9.6	28.29 (28.61)	17.92 (10.48)	32.25 (16.32)	16.63 (9.09)	9.8 (13.88)	22.68 (4.81)	36.87 (16.75)	18.79 (8.27)	5.57 (2.79)	5.91 (4.26)	11.39 (5.62)
Hylophylax punctulatus	95	FT	IN		0.934	0.7	84.211	88.036	72.7	13.49 (17.02)	17.55 (10.51)	74.06 (14.69)	22.09 (12)	17.66 (27.4)	10.29 (8.88)	7.53 (6.14)	40.41 (13.55)	5.06 (3.17)	19.66 (13.16)	33.74 (6.94)
Hypocnemis striata	64	FT	IN	ED	0.986	0.9	98.438	91.421	46.5	20.95 (29.74)	22.12 (17.02)	59.88 (24.77)	50.78 (10.5)	10.33 (19.7)	51.19 (17.37)	29.18 (9.76)	8.65 (11.03)	26.84 (9.88)	29.04 (12.48)	16.74 (12.33)
Hypocnemoides maculicauda	139	FT	IN		0.933	0.7	91.367	80.799	37.9	58.05 (42.7)	19.63 (6.96)	18.6 (10.16)	35.71 (18.99)	33.56 (26.98)	19.16 (6.18)	20.93 (11.52)	7.59 (6.37)	11.35 (5.17)	8.31 (8.35)	11.79 (5.85)
Ibycter americanus	628	FT	IN		0.848	0.6	74.72	83.441	89.9	11.82 (11.31)	5.69 (3.65)	61.9 (20.05)	8.17 (6.43)	21.97 (24.31)	4.75 (3.13)	4.85 (3.29)	6.23 (3.64)	9.2 (3.82)	4.74 (3.84)	3.55 (2.36)
Icterus cayanensis	109	FT	IN		0.942	0.8	90.826	84.448	77.3	30.12 (38.99)	17.25 (10.38)	43.44 (24.01)	36.8 (7.39)	15.37 (21.77)	24.85 (12.7)	33.41 (10.67)	27.77 (8.92)	7.34 (6.1)	8.65 (6.36)	8.4 (5.17)
Ictinia plumbea	819	FT	IN		0.822	0.5	71.605	76.69	82.3	38.31 (20.79)	4.23 (3.4)	42.87 (26.55)	28.42 (20.62)	51.49 (48.68)	28.76 (8.16)	4.12 (1.92)	6.69 (3.73)	14.5 (4.28)	3.07 (0.97)	5.82 (2.63)
Inezia subflava	51	OAV	IN		0.964	0.8	98.039	84.842	48	66.26 (29.97)	26.24 (17.06)	19.56 (14.47)	15.41 (16.48)	30.56 (18.89)	39.48 (23.93)	23.14 (15.73)	11.43 (11.47)	32.47 (10.26)	29.86 (19.6)	28.31 (12.68)
Iodopleura isabellae	179	FT	IN		0.926	0.7	89.944	80	34.3	18.11 (28.23)	3.75 (3.32)	47.3 (12.76)	21.99 (5.77)	10.1 (16.55)	24.75 (8.45)	9.9 (8.88)	28.82 (13.21)	9.88 (6.98)	6.82 (4.45)	5.09 (4.32)
Isleria hauxwelli	227	FT	IN		0.92	0.7	83.26	87.93	87.4	43.41 (36.5)	15.9 (5.94)	33.18 (7.81)	8.96 (7.2)	22.36 (20.87)	23.81 (8.01)	6.94 (5.42)	27.85 (9.65)	11.11 (3.26)	4.58 (3.78)	8.58 (5.44)
Jacamerops aureus	327	FT	IN		0.899	0.7	92.966	74.203	82.8	7.64 (8.1)	12.85 (6.6)	60.84 (19.18)	4.71 (3.59)	10.95 (17.73)	13.58 (7.25)	3.86 (3.72)	9.81 (5.54)	7.6 (5.39)	6.69 (5.87)	2.26 (1.67)
Knipolegus poecilocercus	79	FT	IN		0.915	0.7	87.342	81.393	43.9	39.99 (35.99)	6.94 (9.59)	36.38 (19.38)	9.96 (14.99)	34.47 (19.36)	31.91 (14.94)	12.54 (13.75)	15.04 (11.19)	6.1 (8.4)	11.92 (11.91)	28.42 (11.74)
Lamprospiza melanoleuca	134	FT	OT		0.932	0.7	88.722	86.013	88.4	21.48 (28.25)	27.89 (14.37)	38.96 (17.64)	22.42 (11.02)	13.62 (12.19)	36.23 (8.4)	26.16 (11.24)	19.53 (10.16)	8.4 (4.06)	6.87 (7.31)	9.1 (3.88)
Lanio cristatus	452	FT	OT		0.875	0.6	81.038	78.683	78.3	35.4 (19.22)	32.71 (12.96)	62.69 (37.85)	13.99 (9.4)	52.05 (40.73)	16.78 (3.48)	23.31 (17.49)	11.97 (6.59)	4.73 (3.79)	6.49 (2.24)	10.77 (4.2)
Lanio luctuosus	442	FT	IN		0.879	0.7	84.527	81.07	29.8	28.36 (26.19)	4.72 (4.27)	54.9 (23.03)	24.73 (14.54)	23.69 (24.29)	12.41 (5.27)	10.27 (4.21)	4.2 (3.13)	26.67 (8.5)	7.45 (4.11)	20.75 (5.95)
Lanio surinamus	248	FT	OT		0.915	0.7	93.145	77.909	56.1	17.7 (22.46)	7.67 (7.06)	46.23 (18.25)	5.76 (4.42)	13.54 (17.23)	11.11 (6.64)	23.97 (9.53)	13.26 (9.64)	8.06 (3.66)	1.78 (1.6)	8.15 (4.23)
Lanio versicolor	150	FT	IN		0.948	0.8	83.333	91.816	82.3	29.95 (24.83)	13.26 (7.21)	29.72 (15.42)	31.36 (11.29)	11.13 (16.65)	21.26 (5.56)	23.21 (11.92)	24.58 (8.41)	10.49 (7.06)	13.47 (6.46)	13 (7.22)
Laniocera hypopyrra	232	FT	IN		0.882	0.6	93.074	70.524	52.5	27.56 (29.78)	13.68 (7.33)	50.42 (21.38)	14.4 (6.9)	11.1 (14.38)	12.67 (3.66)	22.84 (11.06)	15.96 (9.85)	7.21 (3.17)	9.72 (8.69)	4.29 (4.47)
Legatus leucophaius	676	FT	FR		0.841	0.6	83.133	75.424	35.9	39.4 (24.05)	15.69 (8.23)	48.36 (35.41)	31.34 (20.26)	51.45 (46.05)	7.49 (4.95)	7.79 (3.27)	3.19 (3.57)	21.68 (5.77)	14.02 (8.89)	17.22 (9.27)
Lepidocolaptes layardi	51	FT	IN	ED	0.964	0.9	90.196	95.01	61.1	49.55 (40.58)	37.23 (11.95)	41.42 (17.11)	23.79 (20)	28.54 (31.56)	28.39 (22.24)	17.54 (11.38)	26.69 (22.22)	22.68 (13.15)	19.13 (13.14)	20.86 (12.03)
Lepidothrix iris	25	FT	FR	ED-- VU*/ EN‡	0.994	1	100	95.628	42.9	31.85 (31.78)	19.91 (24.96)	59.69 (20.06)	33.11 (26.93)	20.25 (31.3)	28.19 (26.49)	26.84 (17.2)	31.33 (23.45)	43.62 (23.33)	22.55 (13.61)	22.2 (15.19)
Leptodon cayanensis	937	FT	OT		0.838	0.5	82.21	72.21	61.1	35.46 (24.08)	9.89 (8.61)	46.23 (27.78)	27.46 (22.79)	53.21 (47.22)	12.54 (5.67)	8.73 (4.44)	10.54 (5.7)	27.24 (4.39)	7.72 (3.71)	2.19 (1.64)
Leptopogon amaurocephalus	702	FT	IN		0.822	0.6	85.341	73.489	24.75	48.35 (26.63)	21.33 (5.68)	42.21 (13.82)	13.02 (6.44)	42.89 (39.27)	17.46 (6.52)	8.46 (5.4)	16.58 (6.48)	12.19 (4.45)	3.99 (2.25)	19.91 (9.58)
Leptotila rufaxilla	677	FT	OT		0.825	0.5	83.159	69.245	56.1	32.12 (15.64)	3.22 (3.31)	21.73 (17.75)	16.97 (12.7)	40.42 (36.73)	18.91 (7.78)	3.44 (3.85)	28.02 (7.94)	6.35 (2.45)	4.32 (1.74)	5.78 (4.09)
Leptotila verreauxi	675	FT	OT		0.856	0.6	81.021	77.803	53	51.12 (35.22)	15.2 (5.4)	41.23 (25.9)	51.23 (42.2)	51.1 (49.3)	12.96 (6.85)	27.05 (11.24)	16.2 (12.2)	24.96 (2.76)	12.57 (5.87)	22.42 (5.13)
Leucopternis kuhli	58	FT	OT		0.961	0.8	96.552	85.152	56.6	35.83 (36.05)	17.92 (18.27)	50.12 (20.69)	22.47 (16)	28.18 (25.96)	28.4 (14.54)	29.11 (9.78)	15.61 (13.43)	26.9 (17.25)	23.99 (18.05)	32.47 (11.06)
Lipaugus vociferans	465	FT	OT		0.896	0.6	94.194	70.696	47.5	32.94 (23.75)	7.08 (4.08)	59.1 (16.51)	16.5 (3.81)	11.28 (11.88)	10.78 (3.51)	39.3 (8.45)	11.73 (3.69)	6.81 (2.18)	7.35 (4.62)	8.56 (4.67)
Lophornis gouldii	10	FT	NE	VU*†‡	0.97	0.9	100	89.619	55.05	21.79 (27.93)	8.69 (21.71)	40.27 (29.05)	10.33 (23.56)	9.63 (23.29)	23.8 (32.42)	52.16 (26.54)	19.01 (25.11)	23.36 (24.61)	12.39 (20.32)	9.61 (22.27)
Lophostrix cristata	347	FT	IN		0.9	0.7	83.578	81.81	53	21.78 (21.96)	4.52 (4.04)	52.12 (30.63)	13.35 (9.76)	32.19 (37.37)	25.52 (12.05)	22.05 (11.26)	17.84 (5.86)	24.52 (4.52)	7.84 (2.63)	4.21 (3.57)
Lurocalis semitorquatus	544	FT	IN		0.863	0.6	79.362	81.199	68.2	46.95 (25.23)	16.05 (6.73)	57.07 (35.6)	10.27 (7.56)	51.45 (48.97)	7.07 (4.18)	3.4 (1.88)	14.33 (11)	16.12 (3.54)	6.86 (5.79)	4.59 (3.27)
Machaeropterus pyrocephalus	153	FT	FR		0.947	0.8	87.582	89.595	76.3	44.99 (34.03)	7.13 (4.53)	46.51 (10.64)	44.93 (6.81)	34.79 (29.91)	12.94 (5.72)	9.66 (10.55)	29.3 (10.31)	12.13 (4.77)	10.51 (7.32)	13.7 (6.22)
Malacoptila rufa	64	FT	IN		0.964	0.8	96.875	85.575	59.1	28.57 (20.85)	25.38 (13.74)	72.81 (23.87)	18.3 (17.29)	30.27 (41.44)	34.05 (16.63)	14.51 (7.15)	25.47 (10.24)	17.29 (9.58)	6.98 (9.09)	25.39 (12.84)
Manacus manacus	480	FT	FR		0.876	0.6	80.297	80.579	63.1	42.73 (25.98)	15.9 (11.42)	55.27 (45.22)	29.64 (29.63)	53.89 (46.65)	6.69 (12.05)	5.6 (8.41)	8.69 (5.45)	21.99 (12.37)	6.88 (6.25)	5.43 (5.48)
Megarynchus pitangua	807	FT	IN		0.861	0.6	81.783	77.394	47	51.7 (23.12)	9.96 (3.67)	41.86 (18.88)	53.5 (29.79)	51.8 (48.04)	16.98 (5.66)	7.31 (3.83)	15.32 (5.19)	13.78 (4.41)	9.85 (5.14)	6.83 (3.69)
Megascops choliba	970	FT	IN		0.806	0.5	77.068	75.195	58.6	54.66 (28.16)	27.03 (9.49)	35.01 (19.96)	16.1 (8.1)	50.52 (48.91)	4 (3.72)	21.89 (3.1)	23.66 (4.06)	27.58 (7.25)	11.32 (2.9)	20.51 (4.49)
Megascops usta	216	FT	IN		0.914	0.7	81.019	89.863	81.3	55.69 (42.98)	8.44 (8)	21.08 (9.11)	23.52 (8.55)	36.64 (22.9)	16.84 (7.72)	18.58 (10.36)	21.2 (6.27)	9.7 (4.48)	6.46 (5.12)	10.6 (5.16)
Melanerpes cruentatus	558	FT	OT		0.86	0.6	87.097	71.71	71.2	54.73 (45.73)	3.57 (3.06)	30.35 (13.25)	6.31 (3.94)	30.49 (28.33)	11.14 (5.44)	5.17 (3.36)	34.08 (8.84)	3.36 (1.49)	3.4 (2.5)	10.74 (5.1)
Mesembrinibis cayennensis	625	OAV	IN		0.845	0.5	82.439	72.281	49	15.85 (10.43)	18.38 (12.11)	42.64 (26.54)	9.88 (8.56)	30.73 (31.56)	18.28 (4.94)	5.41 (2.59)	18.07 (2.98)	13.18 (2.85)	1.51 (1.31)	2.39 (1.67)
Micrastur mintoni	50	FT	OT		0.963	0.9	100	86.804	53	16.91 (21.38)	33.42 (12.74)	58.64 (21.83)	12.24 (16.03)	17.52 (24.25)	30.6 (23.32)	21.27 (9.76)	11.49 (12.11)	17.42 (14.4)	9.61 (11.68)	23.02 (12.52)
Micrastur mirandollei	129	FT	OT		0.867	0.7	88.281	76.868	49.5	9.33 (21.23)	11.11 (8.6)	45.68 (24.11)	5.88 (8.71)	4.54 (12.55)	9.09 (9.03)	5.85 (4.18)	10.59 (7.35)	16.39 (4.8)	5.46 (7.34)	3.06 (3.8)
Micrastur ruficollis	776	FT	OT		0.835	0.6	75.228	80.549	42.4	53.48 (20.54)	30.49 (15.73)	39.88 (22.04)	17.33 (14.49)	38.07 (34.64)	15.03 (9.04)	5.57 (3.59)	3.44 (1.42)	6.99 (3.56)	4.06 (2.68)	35.66 (10.97)
Micrastur semitorquatus	648	FT	OT		0.87	0.6	78.422	83.204	54.5	44.36 (26.91)	7.67 (3.89)	45.2 (16.55)	26.22 (15.17)	54.43 (46.15)	22.37 (4.62)	2.27 (1.73)	30.63 (6.89)	22.28 (4.86)	11.26 (7.83)	11.8 (6.27)
Microcerculus marginatus	403	FT	IN		0.913	0.7	85.859	83.448	52.5	31.72 (24.44)	2.07 (1.91)	45.01 (15.93)	21.26 (8.56)	17.5 (16.13)	6.76 (6.05)	6.43 (2.75)	7.42 (7.78)	24.77 (9.45)	3.77 (4.06)	13.53 (6.64)
Microrhopias quixensis	252	FT	IN		0.93	0.7	89.712	80.301	57.1	30.25 (24.82)	16.29 (12.77)	41.75 (22.7)	17.26 (7.3)	27.72 (30.1)	27.82 (6.65)	3.76 (2.92)	6.83 (3.54)	18.08 (4.15)	7.19 (2.69)	3.54 (3.34)
Milvago chimachima	981	OAV	OT		0.863	0.6	85.546	75.81	50	49.42 (23.56)	15.35 (6.46)	50.56 (37.44)	43.54 (33.38)	50.71 (49.71)	5.86 (4.12)	19.98 (3.44)	19.93 (4.82)	21.84 (6.08)	10.05 (3.17)	7.11 (1.97)
Mionectes macconnelli	161	FT	IN		0.935	0.8	94.41	82.684	68.7	54.67 (44.65)	18.96 (8)	24.76 (8.79)	19.91 (14.03)	35.32 (28.13)	11.8 (5.53)	66.5 (7.37)	37.46 (5.59)	5.46 (3.75)	8.78 (5.07)	19.58 (5.11)
Mionectes oleagineus	518	FT	FR		0.878	0.7	84.524	85.24	49.5	36.22 (25.51)	4.96 (3.61)	37.22 (21.6)	31.49 (17.2)	37.36 (33.74)	16.18 (5.67)	8.31 (2.52)	4.66 (4.46)	25.57 (5.46)	21.81 (14.17)	21.3 (6.4)
Molothrus bonariensis	1037	OAV	IN		0.825	0.5	76.332	78.129	53.5	62.36 (38.14)	19.79 (8.91)	33.91 (11.72)	49.25 (27.86)	42.42 (33.6)	25.83 (7.97)	8.37 (7.29)	4.01 (2.53)	21.07 (9.43)	8.14 (2.21)	10.13 (5.95)
Molothrus oryzivorus	825	OAV	FR		0.837	0.6	81.852	75.224	53.5	33.55 (14.43)	2.67 (2.74)	18.04 (13.66)	44.04 (20.09)	37.82 (36.34)	11.63 (4.7)	5.17 (2.53)	6.75 (5.14)	15.73 (3.5)	4.38 (2.67)	16.53 (4.79)
Momotus momota	146	FT	OT		0.851	0.6	79.31	76.361	80.8	65 (39.37)	21.21 (16.24)	25.19 (10.44)	14.1 (9.07)	33.37 (18.7)	24.49 (13.01)	9.6 (6.21)	10.33 (5.31)	9.69 (11.65)	9 (6.36)	17 (4.69)
Monasa morphoeus	505	FT	IN		0.896	0.7	84.493	81.343	89.4	13.36 (8.39)	5.61 (3.74)	65.13 (17.51)	12.15 (3.51)	6.82 (12.83)	11.28 (7.31)	3.15 (1.51)	32.04 (12.82)	5.23 (2.2)	5.98 (3.32)	5.29 (2.54)
Monasa nigrifrons	435	FT	IN		0.884	0.6	80.92	82.191	75.25	64.92 (35.61)	19.82 (15.23)	26.07 (5.6)	25.67 (13.76)	31.65 (27.42)	20.62 (4.07)	15.75 (12.85)	23.69 (6.15)	7.94 (2.22)	6.21 (5.06)	10.27 (5.24)
Morphnus guianensis	111	FT	OT	NT*/VU‡.	0.904	0.6	81.818	83.065	72.2	22.69 (18.37)	15.62 (9.23)	16.72 (24.06)	13.4 (17.07)	25.54 (32.68)	48.41 (19.09)	7.28 (7.85)	13.66 (10.54)	5.94 (5.83)	16.21 (13.37)	12.89 (14.13)
Mustelirallus albicollis	373	OAV	IN		0.891	0.6	82.337	81.648	47	52.55 (22.7)	20.2 (7.95)	23.74 (9.33)	20.3 (18.3)	17.85 (16.04)	32.1 (14.97)	4.57 (2.03)	17.18 (4.21)	3.35 (2.21)	4.17 (1.9)	8.55 (3.27)
Myiarchus ferox	797	OAV	OT		0.813	0.5	82.038	67.62	43.4	35.22 (14.01)	17.11 (6.17)	34.87 (22.69)	8.03 (4.1)	38.66 (36.16)	20.83 (5.29)	8.13 (5.01)	14.76 (4.33)	6.17 (1.4)	2.43 (1.28)	4.95 (2.81)
Myiarchus tuberculifer	574	FT	IN		0.912	0.7	85.929	84.488	56.1	44.8 (27.86)	9.74 (8.68)	23.46 (6.42)	45.26 (27.44)	36.31 (29.98)	24.25 (5.37)	5.91 (4.95)	35.15 (4.62)	15.21 (6.06)	14.61 (6.03)	32.45 (9.65)
Myiarchus tyrannulus	474	FT	IN		0.877	0.7	91.127	75.022	41.4	35.65 (29.15)	14.51 (9.13)	22.66 (11.43)	49.95 (34.41)	58.03 (42.31)	7.86 (7.88)	17.89 (6.64)	26.69 (6.69)	12.93 (5.06)	16.51 (6.38)	20.16 (7.75)
Myiobius barbatus	198	FT	IN		0.902	0.7	86.154	79.007	72.7	43.88 (17.97)	29.66 (9.64)	63.03 (35.53)	26.78 (11.94)	59.96 (32.9)	19.81 (5.4)	29.92 (22.1)	13.92 (5.3)	11.73 (9.92)	5.7 (6.21)	13.59 (4.54)
Myiodynastes maculatus	934	FT	OT		0.815	0.5	76.106	75.139	50	53.53 (30.87)	14.23 (7.17)	42.41 (25.43)	42.68 (26.87)	51.2 (48.48)	8.57 (2.87)	18.67 (3.67)	4.9 (2.47)	43.93 (7.72)	10.44 (2.61)	9.17 (5.23)
Myiopagis caniceps	449	FT	IN		0.843	0.6	87.277	68.243	22.7	41.78 (26.31)	34.67 (20.39)	54.77 (23.93)	30.86 (16.77)	38.3 (34.77)	14.8 (5.62)	5.23 (3.51)	9.71 (4.51)	20.65 (5.45)	4.38 (2.26)	8.89 (4.33)
Myiopagis gaimardii	531	FT	IN		0.855	0.6	85.606	70.247	60.6	59.56 (41.07)	6.4 (4.27)	29.34 (17.01)	7.19 (5.63)	26.86 (24.76)	8.04 (3.27)	3.53 (1.82)	18.05 (6.02)	6.96 (4.77)	3.61 (3.81)	15.07 (3.8)
Myiopagis viridicata	581	FT	IN		0.876	0.6	81.149	81.213	60.1	50.32 (30.49)	4.3 (3.95)	48.78 (16.25)	12.47 (8.06)	50.86 (44.46)	10.55 (7.4)	15.9 (4.73)	18.89 (7.36)	21.58 (5.1)	20.88 (3.08)	25.25 (9.81)
Myiornis ecaudatus	343	FT	IN		0.893	0.7	90.379	76.207	56.6	24.95 (35.83)	7.37 (5.52)	50.47 (22.25)	13.24 (6.04)	10.44 (17.62)	19.14 (4.22)	10.36 (5.62)	23.05 (10.08)	7.85 (2.43)	7.88 (7.46)	6.28 (2.87)
Myiothlypis flaveola	402	OAV	IN		0.893	0.7	92.405	73.915	42.4	57.62 (26.87)	7.81 (4.39)	30.08 (17.27)	15.13 (7.77)	33.03 (22.38)	33.94 (8.44)	21.75 (7.39)	8.16 (3.23)	4.03 (2.01)	4.77 (1.71)	10.3 (2.48)
Myiothlypis mesoleuca	103	FT	IN		0.933	0.7	93.204	80.471	53	53.21 (35.95)	23.99 (21.61)	39.14 (19.57)	23 (14.51)	35.77 (22.85)	13.24 (9.34)	38.72 (13.25)	36.78 (9.82)	8.44 (9.12)	28.01 (8.61)	32.25 (11.37)
Myiozetetes cayanensis	623	OAV	IN		0.871	0.6	81.922	76.991	57.6	21.91 (18.74)	21.43 (8.47)	27.63 (16.16)	25.51 (12.68)	11.67 (10.2)	8.69 (3.53)	16.01 (5.56)	10.34 (2.61)	13.41 (4.58)	4.34 (2.14)	13.58 (3.36)
Myiozetetes luteiventris	187	FT	OT		0.938	0.7	93.048	80.621	46.5	10.38 (12.85)	18.44 (12.67)	69.19 (26.66)	28.07 (7.83)	4.93 (10.31)	10.03 (3.76)	29.98 (21.07)	19.82 (6.28)	9.57 (5.94)	7.92 (5.41)	5.05 (4.68)
Myiozetetes similis	707	FT	OT		0.894	0.7	85.865	81.489	47.5	49 (27.13)	9.19 (5.43)	40.46 (21.55)	39.89 (24.81)	51.72 (44.25)	10.76 (6.79)	4.67 (2.42)	35.96 (3.75)	19.16 (3.85)	8.31 (3.6)	14.2 (5.51)
Myrmelastes rufifacies	25	FT	IN	ED	0.982	0.9	100	91.495	65.15	14.51 (22.43)	15.32 (15.86)	67.33 (23.58)	21.07 (18.79)	16.12 (28.36)	27.11 (23.52)	30.29 (11.89)	12.46 (15.84)	21.61 (12.37)	19.6 (17.92)	19.11 (14.17)
Myrmoborus leucophrys	316	FT	IN		0.909	0.7	89.873	78.448	64.6	14.76 (18.41)	4.43 (3.66)	71.78 (11.63)	14.41 (4.52)	9.03 (10.24)	3.89 (2.46)	22.54 (6.06)	14.32 (8.37)	3.56 (1.6)	5.65 (5.28)	9.9 (3.55)
Myrmoborus myotherinus	418	FT	IN		0.908	0.7	86.364	82.602	90.4	44.69 (30.89)	5.98 (4.67)	24.19 (6.66)	12.5 (3.82)	18.87 (17.67)	25.87 (4.08)	11.19 (5.65)	40.31 (9.4)	6.02 (2.07)	4.5 (4.22)	9.68 (5.66)
Myrmophylax atrothorax	319	FT	IN		0.901	0.7	90.282	76.306	56.1	53.35 (38.47)	7.95 (5.45)	35.53 (10.95)	11.37 (9.06)	20.11 (19.4)	12.19 (5.77)	12.75 (5.51)	30.56 (12.82)	4.48 (2.67)	7.47 (4.53)	8.16 (5.4)
Myrmornis torquata	67	FT	IN	NT*	0.939	0.8	95.522	82.731	72.7	22.61 (22.37)	43.42 (15.79)	67.35 (29.88)	20.27 (13)	27.07 (30.72)	11.76 (9.23)	18.27 (10.18)	14.06 (10.93)	7.66 (7.44)	17.87 (13.44)	20.17 (5.71)
Myrmotherula axillaris	476	FT	IN		0.815	0.6	86.882	69.202	62.6	26.83 (19.31)	17.01 (10.95)	66.27 (34.64)	8.5 (7.68)	47.57 (44.13)	6.19 (7.1)	9.5 (9.07)	6.86 (4.03)	14.04 (5.55)	2.84 (2.72)	5.49 (6.64)
Myrmotherula brachyura	419	FT	IN		0.906	0.7	90.692	77.548	73.2	9.88 (8.73)	10.71 (4.86)	68.09 (19.73)	19.55 (4.72)	4.59 (9.31)	15.24 (4.03)	29.04 (13.64)	21.87 (7.57)	5.8 (1.57)	11.9 (10.71)	4.96 (1.93)
Myrmotherula longipennis	299	FT	IN		0.899	0.7	90.301	76.187	77.3	26.15 (37.84)	14.36 (8.44)	49.19 (14.28)	10.95 (4.38)	12.09 (19.38)	19.26 (4.92)	33.32 (9.29)	8.42 (5.89)	4.63 (2)	4.16 (4.36)	4.46 (2.93)
Myrmotherula menetriesii	387	FT	IN		0.889	0.6	87.597	75.728	74.7	10.51 (20.85)	6.04 (4.75)	52.67 (11.82)	9.08 (3.4)	4.07 (10.16)	17.12 (3.88)	33.01 (9.16)	12.44 (8.79)	5.61 (1.3)	7.43 (6.52)	3.39 (2.34)
Myrmotherula multostriata	160	FT	IN		0.946	0.8	91.25	87.688	71.7	39.29 (38.1)	9.29 (7.98)	40.39 (17.86)	30.56 (7.39)	19.09 (20.88)	24.97 (9.51)	7.52 (5.89)	33.7 (12.28)	9.61 (6.52)	6.12 (6.62)	7.24 (5.05)
Nasica longirostris	277	FT	IN		0.928	0.7	87.726	86.381	77.3	43.57 (38.74)	6.83 (4.97)	36.91 (11.27)	14.85 (7.72)	18.42 (17.37)	35.21 (5.62)	2.4 (2.17)	28.06 (8.53)	6.98 (3.09)	3.33 (2.38)	19.87 (5.64)
Nemosia pileata	698	FT	IN		0.84	0.6	85.131	70.047	55.6	39.4 (6.17)	9.16 (5.87)	17.35 (7.01)	19.15 (21.04)	33.33 (35.18)	23.91 (4.64)	5.12 (2.9)	9.52 (3.98)	6.89 (2.84)	3.76 (2.89)	4.6 (2.32)
Neocrex erythrops	26	OAV	IN		0.933	0.7	100	69.588	24.75	64.25 (25.36)	38.86 (22.77)	48.88 (19.22)	31.41 (23.34)	54.06 (22.02)	39.48 (21.38)	28.12 (21.65)	29.58 (14.42)	23.47 (13.99)	22.05 (17.12)	25.44 (14.46)
Neopelma pallescens	89	OAV	IN		0.921	0.8	90.909	85.333	70.2	43.99 (34.42)	24.05 (14.58)	27.2 (7.23)	17.31 (13.93)	40.33 (27.05)	27.07 (8.17)	19.85 (13.68)	15.47 (13.51)	13.36 (5.38)	8.69 (6)	11.48 (9.23)
Nonnula ruficapilla	83	FT	IN		0.956	0.8	89.157	91.674	64.6	30.79 (39.48)	12.81 (14.95)	69.36 (19.18)	52.27 (13.94)	23.81 (33.11)	10.76 (9.17)	22.24 (17.86)	36.08 (14.77)	9.87 (8.13)	20.06 (9.46)	7.42 (6.89)
Notharchus hyperrhynchus	495	FT	IN		0.867	0.6	84.009	77.176	29.8	36.98 (26.95)	3.86 (3.23)	30.65 (11.53)	12.46 (8.53)	23.66 (22.45)	18.87 (6.44)	6.57 (2.37)	5.95 (6.22)	23.79 (5.77)	15.61 (11.19)	8.58 (12.26)
Notharchus tectus	353	FT	IN		0.84	0.6	94.828	64.969	53	11.21 (15.31)	5.05 (3.06)	54.12 (31.14)	21.14 (14.08)	13.33 (24.65)	16.04 (18)	7.26 (15.24)	5.25 (3.44)	14.92 (17.8)	8.18 (19.32)	4.04 (3.5)
Nyctibius aethereus	114	FT	IN		0.866	0.7	86.842	80.99	24.75	33.86 (23.56)	6.42 (6.49)	56.61 (39.81)	18.16 (8.9)	51.99 (48.47)	14.32 (4.45)	62.08 (21.23)	14.84 (8.57)	13.5 (7.03)	12.49 (5.19)	4.13 (3.81)
Nyctibius grandis	476	FT	IN		0.859	0.6	88.535	74.647	50	20.34 (16.28)	6.35 (5.33)	43.18 (16.44)	8.51 (6.41)	27.13 (19.36)	8.67 (5.17)	3.1 (2.63)	12.8 (3.74)	13.39 (2.99)	13.55 (4.2)	5.42 (1.84)
Nyctibius griseus	781	FT	IN		0.822	0.5	77.083	73.141	50	45.49 (20.9)	12.14 (5.78)	45.58 (32.28)	17.04 (9.66)	51.47 (48.96)	3 (2.63)	12.31 (2.7)	26.21 (5.39)	34.17 (5.12)	13.42 (2.86)	8.28 (3.92)
Nyctidromus albicollis	652	FT	IN		0.853	0.6	77.11	80.529	52	46.04 (21.49)	3.96 (2.98)	40.61 (24.03)	47.72 (24.55)	51.43 (48.06)	17.57 (7.05)	9.12 (4.08)	15.56 (8.34)	19.61 (3.03)	12.72 (6.75)	8.81 (3.83)
Nyctidromus nigrescens	234	FT	IN		0.91	0.7	85.47	82.231	80.3	14.51 (14.26)	21.36 (11.76)	72.28 (20.84)	17.93 (4.87)	11.38 (13.3)	10.5 (6.11)	24.03 (9.14)	10.47 (4.4)	10.19 (4.78)	3.67 (3.48)	10.51 (2.98)
Nyctiphrynus ocellatus	193	FT	IN		0.897	0.7	84.974	83.604	55.05	41.59 (28.39)	13.11 (13.26)	47.4 (30.11)	29.11 (17.87)	39.52 (34.04)	10.12 (6.28)	32.8 (15.16)	16.49 (7.89)	3.3 (2.08)	11.35 (10.99)	8.75 (4.63)
Nyctiprogne leucopyga	183	FT	IN		0.917	0.7	91.758	79.235	54	55.93 (42.39)	21.3 (18.14)	21.44 (9.91)	19.16 (8.81)	24.09 (15.04)	10.32 (5.42)	11.59 (10.28)	8.54 (4.86)	6.41 (4.15)	13.24 (6.72)	18.28 (10.55)
Nystalus torridus	33	FT	IN	ED	0.992	0.9	100	94.742	45.5	4.72 (8.83)	41.78 (21.51)	67.81 (17.71)	35.05 (20.25)	5.41 (9.54)	33.23 (21.04)	26.41 (16.55)	21.15 (16.01)	28.75 (16.97)	18.31 (18.02)	18.54 (13.91)
Odontophorus gujanensis	274	FT	OT	NT*	0.893	0.7	83.955	81.668	86.4	25 (22.5)	4.83 (3.8)	59.01 (30.74)	22.15 (14.85)	24.99 (26.22)	8.55 (5.57)	7.71 (5.57)	10.59 (8.2)	13.09 (6.31)	13.94 (6.44)	5.78 (4.33)
Odontorchilus cinereus	31	FT	IN	NT*	0.972	0.9	96.774	92.088	73.7	31.45 (28.65)	33.79 (27.43)	66.29 (17.49)	26.72 (21.74)	38.52 (29.03)	10.96 (13.84)	29.42 (13.94)	15.14 (16.2)	13.36 (11.44)	22.77 (20.32)	37.91 (16.31)
Onychorhynchus coronatus	151	FT	IN		0.894	0.7	94.702	72.576	60.6	18.27 (23.61)	9.21 (6.58)	50.91 (23.08)	17.94 (6.77)	5.08 (10.88)	19.25 (7.18)	35.05 (14.24)	10.81 (5.52)	10.04 (5.72)	6.33 (5.27)	11.32 (5.58)
Opisthocomus hoazin	501	OAV	OT		0.901	0.7	90.381	76.097	50	53.12 (47.03)	5.22 (4.65)	33.66 (4.97)	9.19 (4.49)	20.46 (16.86)	9.62 (2.39)	6.34 (2.86)	39.29 (10.16)	7.37 (2.86)	10 (3.25)	6.75 (2.49)
Ornithion inerme	343	FT	IN		0.907	0.7	91.254	76.296	54	26.68 (23.38)	14.19 (7.73)	55.85 (10.31)	19.59 (5.1)	11.74 (12.67)	14.64 (5.1)	45.13 (8.25)	8.83 (4.2)	6.67 (1.36)	6.07 (2.42)	6.83 (3.13)
Ortalis motmot	162	FT	FR		0.963	0.8	95.679	87.868	74.2	37.55 (38.44)	16.28 (10.63)	35.59 (12.02)	31.01 (20.84)	25.35 (20.28)	9.6 (8.89)	38.9 (13.05)	24.66 (9.63)	16.19 (16.82)	9.7 (15.25)	11.38 (10.82)
Orthopsittaca manilatus	549	OAV	FR		0.879	0.6	84.037	79.551	74.2	55.13 (42.99)	9.1 (8.84)	40.44 (8.88)	12.54 (13.94)	19.13 (17.2)	15.79 (4.41)	4.3 (4.1)	12.49 (7.21)	6.09 (4.31)	3.35 (2.76)	4.29 (1.74)
Oxyruncus cristatus	162	FT	FR		0.958	0.8	94.41	87.881	51	81.01 (19.98)	9.66 (8.83)	43.09 (23.25)	14.08 (12.5)	46.42 (33.61)	12.1 (10.6)	11.15 (5.3)	9.03 (4.65)	4 (2.11)	12.82 (8.32)	15.99 (7.73)
Pachyramphus castaneus	399	FT	IN		0.904	0.7	83.375	81.718	50	59.12 (30.02)	20.95 (12.65)	61.75 (27.6)	22.71 (14.49)	47.01 (36.26)	13.21 (2.91)	6.35 (5.18)	33.27 (15.09)	10.36 (3.85)	3.8 (2.15)	3.82 (2.08)
Pachyramphus marginatus	317	FT	OT		0.888	0.6	80.892	83.718	81.8	29.03 (21.3)	28.85 (18.15)	68.82 (30.63)	14.6 (11.06)	47.91 (43.6)	17.34 (3.38)	29.81 (17.9)	22.84 (6.19)	6.67 (2.19)	6.99 (3.04)	7.53 (4.21)
Pachyramphus minor	226	FT	OT		0.862	0.7	93.805	71.267	24.75	15.46 (22.27)	10.41 (7.83)	59.3 (22.73)	12.95 (9.16)	5.11 (9.11)	8.98 (3.21)	39.57 (12.29)	16.29 (10.34)	6.87 (2.82)	7.2 (6.44)	4.76 (3.29)
Pachyramphus polychopterus	870	FT	OT		0.817	0.5	75.418	76.81	52	46.6 (33.77)	22.74 (12.76)	46.86 (29.55)	18.93 (11.96)	53.68 (43.3)	9.05 (5.65)	14.47 (2.04)	13.06 (3.55)	30.38 (8.03)	7.54 (4.42)	15.25 (6.91)
Pachyramphus rufus	333	FT	IN		0.947	0.8	95.122	83.876	68.7	26.9 (17.64)	11.03 (6.39)	36.77 (10.16)	54.71 (20.6)	30.38 (23.85)	10.98 (5.96)	16.88 (6.96)	20.15 (6.5)	3.98 (3.21)	4 (3.38)	24.84 (11.94)
Pachysylvia hypoxantha	220	FT	IN		0.936	0.7	82.273	90.755	74.7	15.05 (17.13)	8.01 (7.76)	43.59 (15.73)	19.12 (8.57)	5.5 (10.07)	18.53 (9.9)	26.58 (12.39)	33.43 (15.91)	11.88 (4.1)	5.91 (6.5)	8.1 (5.16)
Panyptila cayennensis	611	OAV	IN		0.881	0.6	82.66	81.242	58.1	37.81 (24.67)	11.61 (6.2)	45.71 (36.02)	26.86 (10.73)	42.95 (40.82)	12.07 (9.69)	6.35 (15.28)	6.22 (5.1)	32.04 (14.68)	9.17 (6.01)	6.59 (3.58)
Parkerthraustes humeralis	61	FT	FR		0.963	0.8	95.082	89.562	63.6	21.27 (19.79)	17.25 (13.18)	45.98 (17.25)	44.63 (12.8)	11 (19.52)	27.3 (16.79)	35.79 (17.04)	22 (14.29)	13.03 (18.82)	14.06 (11.22)	15.15 (11.73)
Paroaria gularis	553	OAV	IN		0.858	0.7	92.015	73.256	56.1	56.73 (43.34)	5.53 (4.05)	34.64 (10.9)	12.67 (4.22)	18.67 (14.47)	5.5 (1.77)	12.31 (5.75)	20.08 (7.7)	7.57 (4.9)	7.52 (6.73)	4.12 (2.14)
Patagioenas cayennensis	679	FT	FR		0.861	0.6	85.603	73.297	50	33.12 (10.56)	9.87 (6.3)	24.05 (12.07)	42.68 (24.05)	27.96 (24.73)	6.98 (4.04)	10.73 (4.85)	5.6 (2.35)	19.38 (2.8)	14.46 (8.36)	7.51 (3.37)
Patagioenas picazuro	903	OAV	OT		0.859	0.6	84.536	77.141	37.9	36.02 (24.36)	14.16 (7.64)	26.29 (16.62)	16.61 (14.56)	27.27 (22.23)	20.8 (9.17)	5.42 (3.22)	3.17 (1.88)	6.26 (2.54)	5.41 (2.64)	6.7 (2.97)
Patagioenas plumbea	501	FT	OT		0.861	0.6	79.234	76.965	62.6	40.78 (27)	16.99 (10.03)	59.44 (40.97)	12.4 (4.8)	45.2 (38.87)	5.26 (2.52)	29.69 (16.69)	8.02 (2.43)	15.51 (4.47)	7.43 (4.24)	11.56 (6.76)
Patagioenas speciosa	547	FT	FR		0.863	0.6	86.729	72.788	44.4	35.76 (23.08)	21.29 (8.98)	35.93 (18.44)	6.51 (4.57)	22.62 (19.22)	9.52 (6.15)	2.6 (2.2)	12.25 (4.7)	11.28 (7.43)	7.28 (8.01)	7.79 (3.57)
Patagioenas subvinacea	510	FT	FR	VU*	0.898	0.7	89.152	76.935	52.5	25.59 (21.39)	7.46 (4.68)	69.03 (15.85)	11.97 (6.75)	17.33 (15.07)	7.75 (7.89)	4.44 (2)	9.41 (6.02)	13.96 (4.8)	1.83 (1.97)	13.98 (3.56)
Pauxi tuberosa	161	FT	FR		0.916	0.7	82.609	87.751	55.05	42.66 (41.25)	10.78 (8.08)	36.36 (19.91)	36.78 (13.4)	23.01 (27.08)	16.18 (5.35)	13.42 (8.82)	23.03 (9.3)	11.29 (5.6)	7.6 (6.01)	5.31 (5.58)
Penelope pileata	34	FT	FR	ED-- VU*†‡	0.981	0.9	94.118	91.878	51.5	29.64 (23.34)	5.74 (10.58)	51.61 (22.7)	17.47 (17.24)	20.82 (29.98)	35.43 (25.93)	18.48 (13.48)	20.72 (16.28)	27.73 (21.14)	35.82 (16.12)	16.76 (10.28)
Penelope superciliaris	310	FT	FR		0.897	0.7	91.722	76.887	38.4	37.48 (22.79)	10.21 (5.66)	42.11 (6.29)	24.72 (15.54)	16.79 (16.48)	51.94 (13.05)	9.75 (4.74)	12.5 (4.97)	7.18 (3.3)	6.06 (2.57)	6.67 (3.27)
Periporphyrus erythromelas	23	FT	OT	NT*	0.986	0.9	100	94.153	56.6	10.7 (16.92)	22.45 (22.73)	46.5 (15.19)	65.77 (25.48)	11.53 (15.85)	28.26 (20.59)	22.56 (13.78)	12.79 (12.42)	23 (15.17)	37.04 (16.16)	28.68 (11.85)
Phaeomyias murina	918	OAV	IN		0.819	0.5	74.58	75.451	48	36.6 (19.89)	8.51 (2.91)	16.73 (5.68)	60.77 (34.45)	21.46 (19.24)	37.95 (3.31)	9.46 (6.87)	6.67 (4.08)	17.38 (3.62)	8.79 (3.64)	20.29 (4.74)
Phaethornis hispidus	284	FT	NE		0.913	0.7	94.014	76.655	37.9	21.97 (27.48)	13.3 (7.34)	35.75 (12.72)	6.48 (6.34)	14.71 (17.12)	13.81 (6.31)	9.08 (6.23)	45.93 (23.03)	7.24 (2.54)	10.07 (6.47)	3.99 (3.2)
Phaethornis maranhaoensis	9	FT	NE	ED	0.988	1	100	96.169	79.8	8.71 (20.11)	7.78 (16.33)	57.97 (30.49)	17.16 (26.25)	1.86 (11.04)	6.32 (15.27)	21.64 (26.77)	23.7 (32.66)	43.17 (26.66)	20.48 (26.06)	12.49 (18.45)
Phaethornis ruber	597	FT	NE		0.856	0.6	92.724	65.947	56.1	13.2 (8.42)	24.57 (15.64)	68.62 (19.56)	12.52 (4.4)	33.18 (19.29)	8.91 (2.61)	30.8 (8.85)	11.33 (4.89)	9.24 (4.17)	4.97 (1.64)	6.7 (2.58)
Phaethornis superciliosus	173	FT	NE		0.939	0.8	93.605	86.836	81.3	28.53 (39.88)	9.43 (5.41)	45.18 (12.29)	22.93 (19.55)	18.71 (19.61)	11.21 (5.19)	25.21 (10.81)	20.36 (8.61)	21.28 (4.8)	3.8 (3.28)	14.17 (5.17)
Pheugopedius coraya	369	FT	IN		0.929	0.8	94.565	82.277	67.7	18.16 (18.53)	19.88 (6.19)	46.82 (6.98)	38.64 (22.84)	16.34 (12.99)	5.43 (4.65)	22.53 (15.21)	19.15 (7.08)	7.75 (2.69)	5.05 (3.78)	7.04 (3.78)
Philohydor lictor	576	FT	IN		0.858	0.6	75.269	80.279	74.2	38.14 (28.53)	16.23 (7.66)	26.96 (15.25)	7.5 (5.67)	8.39 (12.33)	7.04 (7.43)	9.12 (3.65)	22.47 (5.52)	19.84 (3.39)	3.26 (3.16)	7.9 (3.86)
Philydor erythrocercum	231	FT	IN		0.907	0.7	92.641	79.97	62.6	32.03 (31.37)	22.48 (9.58)	46.08 (13.52)	19.39 (7.3)	23.41 (23.54)	26.29 (5.14)	37.71 (15.17)	12.09 (5.9)	12.79 (2.85)	6.43 (6.84)	10.01 (3.98)
Philydor erythropterum	135	FT	IN		0.921	0.7	91.111	77.667	55.05	7.05 (15.52)	9.33 (8.21)	33.19 (11.98)	13.65 (10.27)	6.22 (10.73)	30.15 (10.96)	17.04 (9.28)	10.38 (8.49)	11.14 (8.22)	4.64 (3.98)	5.72 (6.73)
Philydor pyrrhodes	134	FT	IN		0.906	0.7	87.313	82.588	82.8	22.93 (29.29)	12.27 (10.41)	38.19 (19.16)	14.58 (9.91)	10.48 (14.76)	16.96 (5.8)	36.4 (16.01)	14.22 (7)	8.37 (8.16)	5.91 (7.04)	8.82 (5.31)
Phlegopsis nigromaculata	227	FT	IN	VU‡	0.921	0.7	90.749	79.351	49.5	53.13 (39.57)	11.09 (6.55)	27.76 (10.26)	18.88 (7.75)	27.21 (21.6)	24.92 (10.78)	19.78 (10.61)	17.59 (9.18)	14.55 (3.52)	3.66 (3.3)	11.17 (4.71)
Phoenicircus carnifex	54	FT	FR		0.976	0.9	98.113	91.216	78.3	10.85 (20.86)	25.73 (16.44)	48.87 (11.24)	31 (19.59)	7.75 (16.43)	14.87 (10.19)	24.55 (15.46)	21.68 (10.94)	16.94 (10.54)	10.72 (11.64)	20.41 (10.06)
Phyllomyias fasciatus	257	FT	IN		0.926	0.8	87.302	88.218	64.1	64.85 (25.96)	42.49 (14.26)	53.84 (17.68)	35.32 (26.07)	40.46 (22.46)	42.91 (12.82)	7.76 (3.25)	1.95 (1.76)	11.19 (3.62)	5.04 (2.68)	9.51 (3.01)
Piaya cayana	838	FT	IN		0.871	0.6	76.596	84.698	63.6	50.79 (25.84)	6.09 (3.57)	42.9 (26.51)	35.1 (21.32)	51.4 (45.95)	18.79 (9.67)	5.8 (4.21)	20.18 (7.26)	12.91 (3.02)	13.26 (7.75)	18.35 (3.8)
Piculus flavigula	357	FT	IN		0.882	0.6	79.661	84.493	74.7	34.81 (12.93)	20.46 (6.05)	67.97 (31.58)	10.46 (4.26)	58.85 (40.66)	23.24 (3.85)	15.93 (8.74)	16.7 (4.99)	8.9 (6.85)	3.19 (2.14)	13.34 (5.26)
Piculus laemostictus	87	FT	IN		0.952	0.8	93.103	85.709	64.1	12.62 (21.52)	14.86 (12.47)	54.15 (13.26)	41.41 (8.59)	15.29 (17.66)	35.48 (10.33)	32.12 (16.29)	17.39 (12.73)	12.91 (7.97)	9.32 (8.84)	9.04 (8.59)
Piculus leucolaemus	100	FT	IN		0.958	0.8	89	92.864	73.2	60.36 (39.9)	19.01 (13.03)	28.15 (17.96)	40.45 (21.43)	41.32 (39.88)	16.07 (8.53)	31.53 (20.43)	21.77 (11.15)	16.48 (5.11)	5.38 (4.33)	26.75 (11.84)
Picumnus albosquamatus	219	OAV	IN		0.939	0.8	87.156	89.064	74.7	63.67 (27.63)	22.6 (13.93)	50.48 (18.19)	36.74 (21.25)	39.88 (35.71)	19.38 (8.67)	3.86 (3.75)	16.91 (3.77)	4.98 (2.86)	12.92 (5.35)	30.15 (6.18)
Picumnus aurifrons	165	FT	IN		0.889	0.7	95.152	74.457	44.95	37.18 (39.05)	12.88 (14.04)	43.55 (13.81)	27.15 (7)	25.74 (28.54)	25.81 (12.21)	6.99 (4.19)	30.1 (13.98)	12.32 (3.74)	12.26 (14.82)	8.89 (3.52)
Pionites leucogaster	159	FT	OT	ED-- EN*	0.959	0.8	88.05	91.293	81.8	49.05 (44.24)	18.65 (10.24)	30.09 (15.71)	28.85 (11.48)	34.09 (24.87)	35.98 (8.63)	23.6 (10.54)	16.74 (8.74)	16.04 (5.77)	5.62 (6.12)	8.14 (4.3)
Pionus fuscus	149	FT	FR		0.957	0.8	99.329	83.941	42.9	13.04 (15.51)	17.88 (11.49)	45.27 (21.16)	22.33 (15.14)	17.61 (26.31)	5.12 (4.25)	25.71 (11.81)	10.9 (5.81)	11.47 (4.14)	2.78 (4.21)	6.36 (5.76)
Pionus menstruus	536	FT	OT		0.856	0.6	76.908	82.442	74.7	13.7 (16.21)	8.7 (7)	58.89 (21)	9.91 (4.46)	10.17 (13.13)	4.52 (4.98)	3.26 (3.05)	7.55 (3.44)	16.13 (4.55)	1.78 (2.07)	14.47 (3.58)
Pipra fasciicauda	290	FT	FR		0.928	0.8	93.103	82.2	50	60.56 (38.06)	6.33 (3.21)	36.08 (14.45)	49.6 (16.12)	39.28 (28.51)	30.05 (5.67)	11.27 (9.28)	25.5 (11.54)	15.86 (6.5)	5.61 (4.4)	18.22 (5.77)
Piprites chloris	445	FT	IN	VU*†‡	0.879	0.6	87.865	75.025	58.6	34.99 (17.28)	9 (7.19)	47.55 (31.85)	17.61 (10.57)	38.61 (38.22)	21.54 (7.97)	17.12 (9.35)	31.92 (16.48)	4.3 (1.35)	4.74 (4.76)	13.15 (5.15)
Pitangus sulphuratus	797	OAV	OT		0.849	0.6	79.48	79.4	58.6	44.43 (38.5)	13.39 (9.44)	30.37 (10.98)	43.05 (35.65)	52.61 (47.82)	10.21 (3.04)	20.16 (7.91)	15.07 (5.06)	20.93 (3.74)	16.84 (6.74)	22.04 (6.22)
Platyrinchus coronatus	284	FT	IN		0.889	0.7	92.727	74.875	37.4	22.89 (17.4)	20.69 (15.16)	54 (30.28)	11.39 (8.07)	28.51 (26.98)	15.59 (12.41)	5.07 (9.76)	6.92 (8.8)	32.89 (9.73)	11.53 (7.84)	9.16 (10.59)
Platyrinchus platyrhynchos	151	FT	IN		0.861	0.7	88.742	78.129	74.7	8.49 (18.33)	6.88 (6.13)	45.66 (18.25)	10.28 (6.19)	5.41 (10.42)	22.23 (7.23)	36.84 (12.23)	18.49 (9.04)	5.8 (3.69)	5.71 (5.95)	6.89 (3.64)
Platyrinchus saturatus	59	FT	IN		0.966	0.8	98.305	85.748	47	14.62 (21.05)	8.16 (8.82)	59.6 (18.48)	16.23 (15.63)	13.2 (25.27)	29.74 (17.71)	26.8 (11.9)	19.09 (10.78)	21.44 (7.66)	12.61 (8.79)	11.95 (6.01)
Podager nacunda	610	OAV	IN		0.843	0.6	81.104	77.337	42.4	32.44 (17.32)	12.25 (11.82)	31.73 (15.03)	14.33 (14.5)	26.95 (33.26)	8.1 (3.87)	6.42 (4.1)	15.39 (4.47)	3.4 (2.26)	3.93 (1.68)	6.96 (1.93)
Poecilotriccus capitalis	53	FT	IN		0.993	0.9	98.113	96.047	67.7	34.11 (32.5)	6.44 (11.08)	65.64 (19.43)	29.69 (17.38)	18.86 (24.04)	20.85 (15.64)	28.34 (15.9)	33.85 (13.63)	14.61 (12.34)	14.94 (8.71)	29.74 (20.74)
Poecilotriccus sylvia	525	FT	IN		0.924	0.7	87.255	84.98	53	37.36 (22.83)	6.46 (3.24)	20.04 (6.86)	54.81 (33.76)	27.3 (21.91)	19.57 (8.92)	12.71 (6.24)	15.49 (6.14)	14.02 (2.43)	28.51 (12.92)	27.49 (5.15)
Polioptila paraensis	19	FT	IN		0.98	0.9	94.737	93.309	71.7	13.03 (20.27)	20.92 (18.82)	55.81 (24.63)	23.44 (20.46)	11.91 (21.99)	42.46 (29.24)	24.87 (21.14)	10.12 (14.88)	36.47 (13.58)	18.58 (18.95)	15.39 (14.62)
Polioptila plumbea	653	FT	IN		0.905	0.7	88.636	77.765	44.95	49.16 (20.21)	10.76 (7)	22.17 (7.75)	68.9 (16.21)	35.33 (27.66)	22.75 (4.44)	11.35 (4.28)	7.5 (5.61)	6.83 (2.87)	11.58 (4.72)	3.98 (2.91)
Polytmus theresiae	114	FT	FR		0.905	0.7	89.381	82.765	56.1	21.93 (21.77)	11.22 (16.4)	32.63 (20.07)	14.59 (18.68)	14.64 (16.92)	22.7 (11.38)	21.65 (15)	8.04 (7.41)	13.24 (9.55)	6.42 (7.23)	8.73 (13.14)
Procnias albus	54	FT	FR	VU‡	0.989	0.9	98.148	95.613	68.7	25.08 (30.14)	13.42 (12.46)	44.89 (15.6)	39.2 (24.66)	20 (26.32)	20.65 (16.02)	28.01 (12.89)	14.39 (13.05)	24.11 (8.68)	23.48 (16.3)	29.17 (16.69)
Progne chalybea	884	OAV	IN		0.835	0.6	77.009	79.3	54	43.71 (23.32)	10.55 (5.46)	41.52 (34.9)	55.75 (46.12)	51.7 (48.73)	11.49 (3.87)	13.69 (6.11)	10.65 (8.64)	14.08 (3.45)	9.39 (7.8)	13.93 (7.3)
Psarocolius bifasciatus	311	FT	OT		0.901	0.7	89.068	76.317	60.6	36.6 (31.54)	9.62 (7.92)	34.6 (10.18)	11.32 (6.09)	20.71 (20.39)	18 (5.13)	14.26 (5.98)	25.76 (11.05)	6.51 (2.52)	6.33 (4.04)	6.03 (3.86)
Psarocolius decumanus	653	FT	FR		0.826	0.5	79.439	74.911	62.1	16.7 (16.26)	36.09 (22.75)	53.86 (28.31)	21.72 (6.58)	28.68 (30.2)	4.94 (3.91)	8.33 (3.67)	9.74 (3.45)	20.79 (4.18)	3.59 (1.86)	24.43 (8.07)
Psarocolius viridis	276	FT	IN		0.898	0.7	90.217	81.233	74.7	10.23 (20.25)	6.87 (2.57)	45.66 (7.2)	41.58 (15.74)	8.91 (10.36)	5.41 (4.51)	6.5 (4.9)	10.04 (4.22)	5.51 (2.2)	1.67 (1.71)	10.77 (3.22)
Pseudastur albicollis	498	FT	OT		0.912	0.7	82.708	82.744	50	36.48 (25.68)	9.76 (3.63)	25.16 (6.23)	28.34 (12.02)	27.06 (23.48)	22.1 (9.28)	2.69 (2.27)	8.69 (3.12)	14.59 (4.28)	24.32 (11.51)	19.05 (6.87)
Psittacara leucophthalmus	740	FT	OT		0.844	0.6	78.29	78.639	40.4	31.75 (16.44)	8.46 (7.24)	29.52 (13.58)	9.2 (8.74)	22.48 (26.66)	30.11 (4.45)	13.51 (5.9)	16.43 (4.06)	8 (2.55)	18.22 (11.4)	8.07 (5.58)
Psophia interjecta	18	FT	FR	ED-- EN*/VU‡	0.997	1	100	98.679	51	15.49 (24.92)	18.3 (20.69)	76.75 (22.93)	11.64 (18.85)	6.98 (19.32)	20.86 (21.68)	13.17 (15.45)	18.84 (18.65)	46.63 (18.24)	17.7 (20.25)	24.62 (28.03)
Pteroglossus aracari	313	FT	FR		0.911	0.7	90.554	79.382	49	33.54 (20.99)	32.98 (21.56)	75.14 (26.57)	16.23 (16.39)	52.98 (47.02)	12.79 (4.33)	16.67 (6.25)	12.17 (5.5)	6.74 (5.37)	4.26 (3.36)	14.6 (5.52)
Pteroglossus bitorquatus	88	FT	FR	EN*	0.951	0.8	96.591	83.988	41.9	23.19 (31.9)	23.18 (10.74)	29.22 (18.02)	5.93 (10.49)	28.9 (21.36)	27.77 (13.15)	11.06 (10.07)	14.55 (10.63)	7.53 (5.03)	12.29 (8.91)	44.61 (9.49)
Pteroglossus inscriptus	320	FT	FR		0.892	0.6	78.438	83.665	82.3	49.97 (45.6)	2.97 (2.86)	33.46 (13.59)	14.45 (5.72)	26.23 (27.58)	16.26 (5.67)	2.19 (2.17)	37.89 (7.83)	8 (2.98)	7.27 (5.33)	7.94 (4.52)
Pulsatrix perspicillata	672	FT	OT		0.838	0.6	76.641	79.386	65.15	36.91 (15.04)	4.31 (3.21)	21.89 (14.27)	42.51 (25.9)	42.45 (36.7)	17.19 (7.29)	5.5 (2.64)	9.18 (6.19)	26.11 (4.08)	10.85 (6.27)	9.99 (6.4)
Pygiptila stellaris	263	FT	IN		0.879	0.7	84.791	82.018	82.8	11.86 (16.18)	12.84 (7.9)	59.71 (20.49)	20.31 (7.12)	5.95 (7.99)	16.84 (4.63)	32.41 (17.21)	17.16 (6.19)	9.84 (4.3)	10.17 (6.17)	10.71 (5.51)
Pygochelidon melanoleuca	87	FT	IN		0.87	0.6	87.356	76.061	41.4	20.75 (17.31)	14.48 (12.56)	22.07 (26.28)	13.87 (19.79)	20.66 (25.63)	55.17 (14.71)	37.89 (25.66)	13.46 (16.29)	36.41 (11.22)	26.6 (26.84)	11.73 (12.72)
Pyriglena leuconota	254	FT	IN		0.906	0.7	88.189	78.286	50	53.96 (46.09)	9.77 (5.12)	29.27 (9.35)	7.31 (5.56)	47.58 (38.74)	20.61 (11.89)	33.09 (16)	15.4 (7.26)	9.22 (1.94)	11.46 (7.45)	23.28 (13.11)
Pyrilia vulturina	25	FT	FR	ED--VU*‡	0.996	1	100	98.217	71.2	12.28 (20.67)	6.63 (14.59)	46.09 (24.54)	6.84 (10.91)	11.73 (22.34)	21.57 (23.37)	37.81 (18.17)	23.28 (20.48)	54.05 (18.85)	13.2 (13.16)	15.09 (15.54)
Pyrrhura amazonum	31	FT	OT	EN*	0.997	1	100	96.031	36.4	27.64 (27.52)	10.78 (18.62)	39.41 (23.41)	19.17 (22.36)	14.68 (24.94)	28.72 (27.96)	20.04 (15.89)	24.84 (14.72)	33.03 (20.68)	26.51 (19.45)	20.16 (12.36)
Pyrrhura anerythra	21	FT	FR	ED-- VU*‡	0.998	1	100	98.058	61.6	15.96 (23.21)	41.23 (31.6)	63.04 (20.95)	38.5 (32.69)	11.45 (21.27)	38.12 (24.42)	31.72 (18.63)	23.99 (22.32)	39.87 (11.81)	23.2 (15.93)	30.52 (18.52)
Querula purpurata	369	FT	OT		0.903	0.7	81.37	84.121	87.4	10.29 (22.44)	4.96 (2.5)	42.93 (13.01)	12.62 (9.17)	5.84 (11.4)	10.85 (6.26)	2.33 (2.28)	6.83 (3.99)	9.54 (7.08)	4.54 (3.51)	3.28 (1.8)
Ramphastos toco	808	OAV	FR		0.894	0.7	91.935	75.797	38.9	45.57 (37.94)	13.23 (6.7)	76.6 (13.59)	19.36 (9.35)	31.56 (29.69)	36.1 (15.99)	4.91 (4.5)	5.14 (2.96)	6.19 (2.07)	14.09 (3.47)	8.23 (2.31)
Ramphastos tucanus	491	FT	FR	VU*	0.887	0.6	88.798	75.276	79.3	49.65 (43.33)	2.17 (1.87)	28.75 (8.28)	5.36 (12.84)	19.87 (16.92)	21.43 (4.34)	1.86 (1.56)	20.57 (8.91)	4.62 (1.73)	5.64 (5.7)	7.58 (4.22)
Ramphastos vitellinus	476	FT	FR	VU*	0.879	0.7	87.686	79.425	71.7	27.34 (17.02)	32.83 (12.68)	65.52 (34.73)	10.25 (3.36)	52.11 (34.85)	15.32 (3.89)	10.72 (9.47)	18.88 (4.33)	6.6 (3.78)	6.68 (3.74)	7.76 (2.38)
Ramphocaenus melanurus	453	FT	IN		0.893	0.7	81.05	84.876	50	43.11 (20.04)	19.52 (6.66)	39.2 (24.92)	14.78 (8.46)	36.69 (29.51)	17.88 (10.34)	6.19 (4.87)	13.25 (6.52)	11.9 (4.38)	13.44 (9.08)	5.8 (3.89)
Ramphocelus carbo	671	OAV	OT		0.821	0.5	88.12	63.768	60.1	52.51 (41.7)	4.89 (2.49)	29.68 (19.28)	20.81 (19.15)	20.09 (19.77)	10.66 (2.36)	4.53 (2.44)	17.41 (4.27)	4.63 (2.01)	2.35 (1.37)	7.36 (3.11)
Ramphotrigon fuscicauda	60	FT	IN		0.976	0.9	95	93.962	73.2	34.99 (38.46)	23.64 (17.94)	57.33 (16.83)	40.26 (18.07)	30.83 (34.79)	17.46 (14.43)	32.11 (18)	32.56 (21.72)	18 (15.32)	12.98 (12.99)	18 (8.65)
Ramphotrigon ruficauda	238	FT	IN		0.877	0.7	93.697	76.057	49.5	35.88 (19.49)	4.86 (5.06)	44.16 (17.69)	13.25 (7.39)	11.43 (16.52)	14.96 (6.95)	18.26 (10.77)	27 (7.83)	4.46 (2.34)	4.04 (4.1)	4.17 (3.75)
Rhynchocyclus olivaceus	308	FT	IN		0.897	0.6	81.908	82.955	82.8	20.07 (17.84)	8.62 (5.97)	44.87 (28.08)	39.81 (24.66)	26.09 (35.23)	5.96 (5.52)	6.41 (3.64)	24.31 (11.99)	11.21 (3.96)	4.33 (4.8)	6.7 (4.49)
Rhynchotus rufescens	666	OAV	OT		0.893	0.7	91.311	74.691	35.9	28.75 (21.78)	16.05 (11.32)	42.73 (15.96)	24.14 (21.17)	25.37 (19.73)	29.22 (15.55)	3.15 (2.32)	27.87 (9.66)	4.24 (2.83)	13.49 (7.29)	6.58 (5.02)
Rhytipterna immunda	43	OAV	IN		0.934	0.8	100	83.866	88.9	41.94 (28.48)	17.44 (18.07)	39.45 (17.38)	26.4 (15.46)	17.78 (23.28)	23.19 (15.74)	23.54 (19.08)	18.97 (16.71)	21.24 (10.37)	21.4 (17.42)	12.76 (12.39)
Rhytipterna simplex	479	FT	IN		0.868	0.6	84.664	75.613	75.25	22.36 (16.2)	21.05 (13.38)	76.03 (23.26)	14.36 (6.07)	42.38 (32.97)	14.58 (2.51)	36.27 (11.63)	17.17 (5.19)	5.7 (1.04)	4.27 (1.23)	3.91 (1.64)
Rostrhamus sociabilis	573	FT	IN		0.828	0.6	77.778	80.427	49.5	36.25 (33.67)	17.58 (9.71)	29.6 (11.54)	3.67 (4.55)	52.66 (47.75)	5.66 (3.43)	2.07 (1.92)	8.52 (3.05)	13.24 (4.31)	6.09 (2.5)	28.37 (6.03)
Rupornis magnirostris	1067	OAV	OT		0.839	0.6	75.889	80.173	54	44.48 (26.63)	13.15 (3.4)	25.94 (13.19)	54.76 (45.72)	53.63 (46.16)	15.67 (4.16)	6.46 (3.42)	7.65 (2.56)	15.18 (3.26)	12.2 (5.76)	20.59 (2.17)
Sakesphorus luctuosus	97	FT	IN	ED-- VU†	0.964	0.8	97.938	86.159	62.1	55.87 (26.39)	20.22 (15.57)	44.26 (10.73)	28.12 (14.14)	13.7 (19.71)	35.73 (15.83)	10.16 (6.12)	16.99 (14.2)	17.59 (5.43)	8.97 (7.65)	11.62 (5.51)
Saltator coerulescens	643	FT	IN		0.87	0.6	86.872	75.374	47.5	43.22 (29.26)	14.28 (8.74)	15.33 (8.44)	52 (44.09)	53.19 (47.23)	14.79 (7.58)	8.96 (3.47)	16.84 (5.96)	28.45 (4.66)	17.77 (3.15)	20.15 (6.1)
Saltator grossus	528	FT	IN		0.889	0.6	88.762	75.337	56.1	22.2 (14.43)	6.26 (2.97)	76.78 (20.28)	3.92 (3.63)	19.92 (22.82)	8.37 (9.28)	8.34 (4.78)	2.36 (1.05)	10.53 (3.4)	4.99 (3.05)	3.3 (2.71)
Saltator maximus	490	FT	IN		0.897	0.7	81.876	84.292	44.4	43.86 (25.51)	16.25 (7.36)	37.26 (25.99)	17.55 (9.97)	29.49 (26.71)	16.73 (5.89)	6.83 (3.9)	3.39 (2.98)	9.13 (3.19)	5.9 (3.25)	15.39 (5.19)
Saltatricula atricollis	215	OAV	IN		0.923	0.7	95.327	77.978	34.3	60.78 (25.86)	17.78 (9.17)	24.59 (17.41)	32.51 (21.48)	39.54 (25.52)	31.44 (7.75)	26.71 (5.84)	22.2 (4.5)	6.5 (2.63)	2.37 (2.03)	13.81 (5.76)
Sarcoramphus papa	735	FT	OT		0.818	0.5	87.483	64.973	41.4	29.15 (20.92)	21.75 (14.76)	44.66 (28.23)	25.64 (10.72)	50.98 (45.2)	12.18 (4.81)	13.06 (4.05)	4.59 (2.69)	30.79 (3.61)	18.58 (3.16)	15.37 (7.72)
Schiffornis turdina	377	FT	OT		0.884	0.6	85.753	75.232	58.1	25.04 (17.42)	35.91 (19.29)	32.46 (17.57)	13.59 (7.57)	17.92 (18.73)	11.98 (5.83)	6.1 (11.72)	6.56 (5.63)	17.2 (11.64)	14.13 (7.73)	10.92 (8.08)
Schistochlamys melanopis	406	OAV	OT		0.882	0.7	89.877	76.018	29.8	45.87 (35.96)	2.82 (1.89)	30.34 (4.31)	5.6 (5.86)	30.74 (25.44)	14.37 (5.7)	8.88 (5.31)	34.64 (9)	5.48 (2.92)	4.7 (2.05)	23.13 (6.91)
Sclateria naevia	269	FT	IN		0.876	0.7	94.776	72.045	16.2	41.9 (38.72)	5.65 (5.47)	41.48 (12.36)	10.46 (12.7)	18.25 (19.1)	16.83 (6.23)	21.64 (9.83)	12.83 (6.42)	9.08 (2.41)	11.04 (8.76)	12.74 (7.45)
Sclerurus caudacutus	143	FT	IN		0.902	0.7	84.615	84.915	74.7	41.47 (17.47)	8.17 (5.33)	51.41 (20.07)	16.51 (12.92)	31.09 (26.58)	11.88 (5.63)	37.69 (11.65)	16.08 (6.05)	7.66 (6.34)	3.31 (3.46)	14.67 (5.99)
Sclerurus macconnelli	58	FT	IN		0.918	0.7	96.491	76.408	34.85	48.53 (26.31)	33.94 (16.73)	69.48 (34.17)	21.87 (15.63)	54.2 (46.04)	35.45 (10.71)	13.76 (12.66)	16.36 (15.36)	5.43 (6.31)	5.32 (4.05)	11.83 (7.21)
Sclerurus rufigularis	101	FT	IN		0.901	0.7	92.079	80.034	76.3	24.78 (23.68)	34.91 (25.11)	72.5 (28.08)	20.26 (15.36)	42.97 (38.96)	22.22 (8.92)	19.01 (14.76)	16.51 (13.91)	11.42 (7.66)	5.62 (8.7)	14.52 (6.54)
Selenidera gouldii	69	FT	FR		0.949	0.8	97.101	84.604	58.1	18.91 (29.17)	20.37 (12.07)	45.35 (17.12)	8.15 (10.82)	19.16 (20.55)	18.21 (12.62)	16.43 (8.35)	23.72 (14.06)	9.15 (6.8)	8.34 (9.48)	24.3 (10.89)
Serpophaga hypoleuca	73	OAV	IN	VU‡	0.932	0.8	93.151	83.818	33.8	35.83 (34.36)	15.13 (16.04)	67.36 (12.92)	16.18 (14.62)	24.38 (18.92)	16.14 (9.68)	26.06 (18.69)	25.23 (12.48)	22.53 (11.59)	9.23 (11.09)	21.07 (18.79)
Sicalis flaveola	873	OAV	OT		0.861	0.6	88.797	70.94	41.9	59.04 (41.54)	16.61 (5.15)	31.08 (8.16)	22.72 (15.7)	40.66 (34.39)	40.34 (13.73)	7.46 (3.93)	2.83 (2.16)	30.98 (8.37)	10.76 (3.08)	19.68 (8.07)
Sittasomus griseicapillus	734	FT	IN		0.848	0.6	78.779	79.046	56.1	54.09 (28.95)	32.21 (11.89)	43.37 (13.62)	12.27 (9.64)	39.79 (37.02)	6.18 (6.27)	1.77 (1.53)	7.94 (2.19)	16.88 (2.79)	6.47 (1.9)	15.72 (6.59)
Spizaetus melanoleucus	301	FT	OT		0.838	0.6	74.086	82.354	37.4	37.56 (22.45)	66.69 (23.46)	44.56 (36.52)	28.05 (19.84)	27.4 (15.69)	12.09 (10.03)	6.09 (5.07)	2.68 (2.66)	13.29 (6.31)	6.64 (5.97)	38.6 (9.34)
Spizaetus ornatus	583	FT	OT	NT*	0.87	0.6	87.108	73.511	38.4	39.98 (22.49)	28.6 (12.85)	38.08 (22.46)	9.38 (7.58)	36.3 (26.51)	14.25 (7.84)	2.8 (1.99)	4.9 (3.34)	17.08 (3.51)	11.4 (5.16)	18.63 (4.85)
Spizaetus tyrannus	703	FT	OT		0.853	0.6	84.134	79.36	29.8	36.86 (26.3)	22.55 (6.11)	37.61 (28.1)	10.83 (5.44)	39.67 (34.98)	14.29 (5.64)	6.54 (2.06)	3.56 (1.45)	23.7 (2.74)	7.17 (5.88)	10.48 (3.9)
Sporophila americana	98	OAV	OT		0.959	0.8	97.895	86.154	53.5	30.1 (37.62)	43.59 (25.81)	39.27 (16.81)	22.46 (10.07)	13.76 (20.38)	11.05 (13.32)	31.04 (16.16)	15.87 (9.31)	23.91 (16.47)	15.34 (15.77)	25.2 (23.91)
Sporophila angolensis	686	OAV	OT		0.836	0.5	77.306	73.815	68.2	38.4 (10.84)	5.16 (3.14)	26.02 (14.41)	32.86 (24.36)	42.45 (39.4)	13.12 (2.25)	9.93 (4.7)	36.87 (6.18)	8.73 (3.18)	4.35 (1.35)	9.66 (2.51)
Sporophila bouvreuil	80	OAV	OT		0.944	0.8	93.506	83.818	51.5	40.98 (27.98)	22.16 (13.94)	30.64 (19.45)	41.52 (26.26)	54.15 (23.92)	32.57 (15.97)	17.6 (11.78)	19.34 (12.09)	6.85 (9.39)	23.42 (15.17)	15.47 (9.8)
Sporophila caerulescens	932	OAV	OT		0.864	0.7	91.978	75.979	24.75	41.82 (28.16)	29.05 (16.58)	28.73 (4.54)	58.15 (38.07)	31.78 (21.81)	5.93 (3.49)	8.38 (6.25)	5.88 (2.9)	21.57 (4.42)	9.08 (5.2)	8.44 (5.49)
Sporophila castaneiventris	395	OAV	OT		0.919	0.7	91.117	81.744	53	29.89 (30.55)	12.09 (6.83)	44.25 (11.56)	15.46 (5.62)	13.94 (14.43)	4.37 (1.69)	54.5 (10.36)	22.12 (9.47)	3.08 (1.2)	3.07 (2.74)	9.62 (5.12)
Sporophila minuta	567	OAV	OT		0.934	0.8	89.61	86.549	60.6	32.53 (23.37)	15.89 (13.58)	30.86 (20.65)	65.04 (26.86)	48.28 (34.44)	15.94 (7.81)	30.59 (6.84)	14.06 (7.8)	10.02 (3.74)	4.89 (2.83)	23.68 (3.59)
Sporophila nigricollis	597	OAV	OT		0.903	0.7	87.801	78.897	26.3	40.85 (32.15)	3.06 (2.58)	50.5 (25.36)	32.42 (14.18)	27.13 (24.36)	7.57 (2.6)	23.59 (7.36)	4.3 (2.94)	8.29 (4.07)	4.35 (2.08)	20.2 (6.32)
Sporophila schistacea	341	OAV	OT		0.929	0.7	82.036	90.331	73.2	25.62 (19.19)	5.01 (3.43)	28.14 (21.36)	26.46 (20.09)	25.52 (23.62)	14.01 (4.53)	12.28 (7.42)	14 (3.56)	17.68 (8.29)	31.75 (7.81)	39.12 (11.87)
Stelgidopteryx ruficollis	753	OAV	IN		0.851	0.6	76.796	80.831	53	46.41 (24.78)	12.79 (6.98)	53.03 (44.03)	40.2 (27.28)	48.7 (46.96)	4.08 (2.66)	12.18 (6.25)	4.25 (2.38)	21.73 (8.8)	4.23 (3)	7.11 (5.92)
Streptoprocne zonaris	756	OAV	IN		0.861	0.7	86.767	79.499	24.75	58.63 (35.45)	5.82 (3.72)	28.38 (24.53)	53.62 (34.39)	42.77 (39.17)	18.87 (6.02)	1.16 (0.58)	10.48 (3.04)	16.7 (4.28)	5.18 (2.61)	44.57 (18.55)
Strix huhula	149	FT	IN		0.88	0.6	79.195	82.604	53.5	25.81 (18.08)	7.21 (10.84)	31.2 (29.01)	15.46 (11.74)	32.34 (35.95)	14.45 (6.7)	50.45 (20.43)	12.73 (5.76)	12.41 (5.18)	7.2 (5.75)	14.05 (8.01)
Sturnella militaris	748	OAV	OT		0.902	0.7	87.466	79.211	68.2	40.2 (36.16)	14.28 (7.11)	45.43 (7.55)	19.13 (10.98)	16.7 (15.92)	7.05 (4.31)	14.46 (11.3)	11.29 (5.59)	5.64 (12.91)	18.48 (7.45)	7.07 (2.65)
Sublegatus obscurior	60	FT	IN		0.901	0.7	91.667	80.947	50	15.51 (25.28)	8.62 (10.47)	58.15 (17.57)	10.01 (8.82)	10.61 (14.23)	13.78 (8.6)	49.77 (10.14)	23.25 (9.48)	19.05 (14.95)	6.56 (9.21)	20.92 (8.38)
Synallaxis albescens	827	OAV	IN		0.843	0.6	80.025	78.798	59.6	50.73 (34.68)	21.14 (4.76)	32.5 (14.61)	31.31 (16.31)	48.2 (45.78)	10 (4.14)	35.98 (7.3)	22.16 (4.52)	17.09 (7.92)	7.76 (2.37)	24 (2.8)
Synallaxis cherriei	25	FT	IN	NT*	0.99	0.9	100	94.207	76.3	40.54 (34.32)	25.33 (19.4)	53.05 (24.31)	37.93 (17.85)	46.66 (34.27)	13.55 (18.01)	20.76 (15.79)	24.57 (14.9)	26.84 (15.86)	15.8 (17.37)	31.35 (17.51)
Synallaxis gujanensis	285	FT	IN		0.875	0.6	85.866	77.252	68.7	56.96 (44.01)	7.98 (6.8)	35.83 (15.8)	8.91 (7.19)	31.14 (28.5)	4.67 (3.47)	39.2 (11.31)	16.64 (11.25)	8.16 (3.56)	7.03 (5.8)	9.07 (4.68)
Synallaxis rutilans	161	FT	IN		0.91	0.7	86.957	80.291	70.2	44.07 (42.33)	13.15 (6.7)	39.12 (15.52)	20.16 (6.23)	22.96 (20.38)	20.84 (6.25)	21.34 (7.44)	12.21 (7.03)	11.87 (3.21)	10.88 (7.69)	14.25 (7.3)
Synallaxis scutata	126	OAV	IN		0.927	0.7	95.238	75.259	28.8	34.61 (40.67)	22 (10.41)	39.27 (27.76)	11.8 (14.05)	38.9 (31.12)	25.04 (9.45)	25.75 (13.42)	14.82 (8.69)	8.59 (4.46)	9.38 (4.78)	42.07 (7.05)
Syndactyla ucayalae	40	FT	IN	NT*	0.993	0.9	97.5	97.337	61.6	24.97 (30.46)	15.6 (16.93)	43.3 (17.35)	35.05 (18.22)	17.01 (28.31)	17.19 (14.37)	31.78 (19.16)	36.07 (25.91)	28.39 (19.42)	22.92 (22.08)	23.15 (13.55)
Tachornis squamata	585	OAV	IN		0.858	0.6	85.269	72.187	56.6	35.7 (36.97)	6.81 (5.77)	54.78 (17.21)	7.4 (5.14)	12.53 (14.48)	6.12 (2.95)	4.54 (3.99)	13.1 (4.89)	7.13 (3.03)	2.36 (1.09)	9 (3)
Tachycineta albiventer	687	OAV	IN		0.82	0.5	82.733	67.272	54.5	41.57 (31)	3.04 (3.35)	23.65 (13.73)	20.94 (14.08)	13.72 (5.8)	6.79 (3.63)	1.35 (2.08)	7.48 (3.86)	6.88 (2.43)	3.61 (2.63)	6.52 (2.64)
Tachyphonus rufus	576	OAV	IN		0.873	0.6	77.599	86.047	55.05	53.43 (25.2)	17.48 (6.91)	48.47 (21.35)	11.1 (9.21)	29.7 (26.77)	5.9 (2.75)	31.06 (8.14)	30.92 (10.88)	3.2 (1.53)	3.84 (4.68)	7.58 (5.09)
Taeniotriccus andrei	20	FT	IN		0.996	1	100	96.73	64.1	39.9 (43.44)	20.6 (23.41)	55.17 (25.47)	38.59 (35.2)	38.13 (35.86)	34.07 (20.27)	25.28 (15.75)	14.31 (15.31)	18.31 (18.82)	18.69 (16.74)	34.23 (18.24)
Tangara chilensis	387	FT	FR		0.905	0.7	94.041	73.879	22.2	28.1 (25.87)	5.56 (4.74)	52.23 (14)	15.02 (5.53)	17.97 (18.31)	12.75 (9.05)	22.52 (8.26)	43.75 (13.3)	4.79 (2.38)	9.2 (2.45)	10.17 (4.49)
Tangara cyanicollis	339	FT	FR		0.964	0.8	94.083	90.418	52.5	14.47 (17.46)	5.42 (5.34)	66.47 (18.94)	19 (11.08)	9.62 (17.08)	5.67 (4.36)	10.18 (8.52)	12.86 (9.91)	13.3 (12.4)	3.21 (4.31)	54.1 (10.84)
Tangara episcopus	651	OAV	OT		0.892	0.7	83.361	82.009	43.4	40.6 (26.14)	7.45 (6.18)	20.27 (11.73)	71.84 (25.93)	40.77 (31.96)	13.74 (4.55)	3.92 (3.74)	14.6 (3.66)	12.48 (6.92)	8.11 (2.77)	14.19 (5.99)
Tangara gyrola	334	FT	FR		0.952	0.8	86.405	92.863	56.1	43.88 (32.97)	3.94 (3.74)	63.2 (27.99)	23.03 (11.81)	22.71 (21.31)	10.83 (4.6)	6.15 (2.62)	5.3 (3.81)	9.51 (3.53)	4.19 (3.89)	22.01 (6.54)
Tangara mexicana	489	FT	OT		0.896	0.6	91.079	73.89	56.1	43.92 (31.94)	3.1 (2.68)	40.71 (9.95)	9.66 (5.04)	18.02 (16.64)	15.68 (5)	12.02 (9.32)	34.16 (14.67)	5.66 (1.9)	5.13 (2.39)	11.11 (2.9)
Tangara nigrocincta	225	FT	FR		0.932	0.7	90.222	83.231	53	31.57 (31.98)	6.93 (5.55)	41.84 (13.5)	15.27 (7.96)	22.62 (24.78)	6.81 (5.19)	7.08 (7.04)	35.05 (16.08)	6.45 (3.98)	7.12 (4.1)	15.22 (6.89)
Tangara palmarum	598	OAV	OT		0.874	0.6	80.911	82.5	60.6	40.91 (26.14)	6.62 (6.71)	58.24 (41.56)	46.78 (29.01)	49.41 (46.54)	4.86 (4.71)	8.46 (8.44)	6.66 (3.07)	11.08 (3.63)	9.07 (7.19)	11.17 (6.15)
Tangara punctata	204	FT	FR		0.935	0.7	89.655	82.948	59.6	44.75 (33.8)	13.54 (9.79)	45.15 (13.03)	18.64 (8.77)	40.7 (29.29)	6.59 (3.71)	51.78 (9.33)	11.65 (7.72)	11.68 (4.66)	6.37 (4.96)	35.23 (6.7)
Tapera naevia	1078	OAV	IN		0.811	0.5	79.389	72.432	48	55.87 (30.84)	10.72 (7.57)	48.93 (21.96)	40.42 (24.27)	52.12 (48.31)	5.26 (2.5)	32.35 (5.58)	6.38 (2.35)	27.66 (6.57)	12.32 (2.99)	13.57 (5)
Taraba major	908	OAV	IN		0.809	0.5	78.731	72.457	53	46.94 (22.97)	15.8 (4.74)	23.16 (12.74)	25.35 (15.08)	49.6 (45.83)	6.1 (2.13)	13.66 (3.86)	6.15 (1.86)	22.23 (8.55)	2.8 (1.46)	7.59 (3.35)
Terenotriccus erythrurus	510	FT	IN		0.884	0.6	83.8	78.094	68.7	29.97 (26.68)	7.07 (4.91)	34.08 (11.02)	17.01 (9.02)	20.67 (20.26)	14.56 (12.3)	6.04 (13.21)	5.49 (3.81)	21.43 (11.45)	11.73 (15.58)	7.21 (14.14)
Tersina viridis	576	FT	FR		0.878	0.6	82.425	81.274	41.4	52.85 (30.5)	7.55 (4.64)	40.25 (24.14)	6.56 (5.96)	36.02 (32.4)	20.92 (6.38)	7.41 (4.26)	24.84 (14.45)	11.54 (5.42)	8.02 (9.8)	15.73 (7.24)
Thalurania furcata	526	FT	NE		0.834	0.5	82.319	71.121	55.6	63.15 (37.45)	6.19 (6.05)	23.74 (5.23)	8.06 (5.12)	35.33 (29.94)	28.01 (15.13)	14.87 (8.11)	12.11 (4.67)	8.22 (3.75)	6.54 (3.28)	22.87 (5.01)
Thamnomanes caesius	380	FT	IN		0.891	0.7	90	78.179	75.25	26.12 (18.14)	9.01 (4.6)	75.15 (24.33)	9.98 (7.2)	42.43 (41.56)	12.54 (5.73)	5.64 (2.66)	24.64 (6.21)	8.64 (2.32)	4.69 (3.09)	16.31 (8.45)
Thamnophilus aethiops	264	FT	IN		0.909	0.7	89.773	78.141	84.8	50.65 (40.07)	7.26 (5.87)	31.28 (7.46)	14.19 (7.83)	23.84 (23.77)	25.79 (4.17)	35.3 (10.24)	14.15 (7.18)	6.11 (1.67)	8.64 (3.93)	6.82 (4.1)
Thamnophilus amazonicus	273	FT	IN		0.877	0.7	94.872	71.432	67.7	48.62 (41.83)	9.57 (4.46)	35.56 (10.82)	8.31 (8.7)	17.87 (13.58)	27.94 (6.68)	6.3 (4.35)	11.46 (5.82)	5.8 (2.18)	8.78 (8.09)	9.56 (5.32)
Thamnophilus doliatus	715	FT	IN		0.852	0.6	90.539	66.552	39.4	37.09 (16.78)	6.62 (3.15)	21.92 (7.59)	44.29 (32.64)	51.32 (43.5)	13.39 (3.43)	23.29 (3.97)	8.49 (2.5)	15.19 (2.61)	21.65 (12.5)	19.11 (3.37)
Thamnophilus nigrocinereus	62	FT	IN	NT*	0.965	0.8	96.774	84.496	58.6	16.98 (18.53)	8.5 (14.28)	22.45 (24.58)	14.9 (18.75)	30.76 (30.93)	36.58 (18.34)	27.23 (15.7)	19.74 (10.29)	28.02 (15.08)	34.25 (16.76)	14.57 (15.26)
Thamnophilus palliatus	229	OAV	IN		0.924	0.7	83.186	86.811	76.3	36.1 (13.11)	29.68 (16.6)	60.4 (16.06)	38.33 (24.33)	26.29 (12)	17.16 (6.7)	32.93 (8.62)	31.47 (12.15)	11.4 (4.15)	9 (5.35)	17.42 (4.51)
Thamnophilus schistaceus	421	FT	IN		0.913	0.7	81.71	86.421	73.2	43.06 (36.91)	6.46 (3)	32.42 (9.18)	23.55 (7.1)	22.27 (22.68)	15.05 (4.43)	24.2 (8.52)	35.02 (9.77)	5.71 (1.67)	3.06 (3.37)	6.44 (3.21)
Thamnophilus stictocephalus	61	FT	IN		0.959	0.8	95.082	87.655	60.1	4.67 (10.57)	16.05 (11.93)	59.37 (15.34)	20.65 (16.56)	4.65 (14.07)	20.46 (12.33)	21.78 (11.43)	23.66 (14.75)	11.91 (10.55)	10.78 (12.07)	20.8 (7.69)
Thamnophilus torquatus	113	OAV	IN		0.907	0.7	85.586	85.275	65.15	50.7 (18.49)	27.71 (11.04)	33.05 (19.86)	26.66 (23.42)	23.94 (17.72)	24.91 (9.37)	38.16 (11.68)	17.43 (7)	4.05 (3.71)	9.3 (5.81)	13.12 (4.92)
Theristicus caudatus	943	OAV	IN		0.851	0.6	83.656	77.78	56.1	46.94 (34.01)	17.82 (10.91)	69.87 (16.91)	5.86 (4.44)	27.08 (20.68)	29.77 (16.45)	29.39 (3.86)	29.74 (3.03)	6.66 (5.95)	11.71 (3.72)	29.9 (14.26)
Tiaris fuliginosus	110	OAV	OT		0.948	0.8	94.393	84.498	27.8	60.36 (28.93)	43.4 (13.25)	39.47 (24.92)	21.02 (13.53)	38.49 (21.04)	23.77 (6.77)	4.13 (4.51)	14.19 (5.17)	7.11 (4.39)	12.76 (7.22)	13.96 (5.83)
Tinamus guttatus	177	FT	FR	NT*	0.897	0.7	86.441	85.112	91.4	26.79 (32.24)	12.2 (8.33)	39.83 (15.07)	23.71 (7.59)	12.73 (17.57)	22.39 (6.87)	20.59 (9.86)	24.11 (9.23)	11.12 (6.29)	6.87 (5.5)	8.66 (3.72)
Tinamus major	268	FT	OT	NT*	0.934	0.7	83.206	91.321	75.25	30.29 (23.45)	43.76 (27.68)	38.43 (16.41)	17.71 (10.69)	28.31 (24.9)	27.59 (9.69)	3.74 (3.49)	6.21 (3.3)	15.14 (6.42)	17.25 (8.64)	9.28 (5.56)
Tinamus tao	195	FT	OT	VU*‡	0.872	0.6	76.41	88.546	82.8	30.24 (32.15)	18.01 (11.7)	65.35 (18.76)	32.14 (16.92)	29.98 (29.86)	13.15 (6.77)	20.69 (8.32)	24.39 (9.98)	9.86 (4.89)	5.15 (5.08)	15.5 (6.53)
Tityra cayana	717	FT	FR		0.803	0.5	78.322	73.55	58.1	19.18 (12.64)	2.2 (2.09)	34.79 (16.44)	3.97 (4.15)	32.86 (31.17)	24.3 (2.54)	5.06 (3.77)	32.5 (11.73)	4.73 (2.47)	4.46 (1.58)	2.9 (1.87)
Tityra inquisitor	735	FT	FR		0.867	0.6	76.204	83.361	59.6	42.92 (19.35)	7.36 (3.44)	44.39 (18.18)	33.55 (24.63)	52.5 (47.46)	28.31 (4.08)	12.88 (3.69)	14.58 (11.43)	18.85 (3.02)	15.59 (14.04)	4.18 (3.99)
Tityra semifasciata	580	FT	FR		0.915	0.7	84.755	88.475	66.2	55.91 (26.41)	3.82 (3.66)	31.01 (19.11)	16.41 (9.17)	39.28 (27.59)	24.75 (8.51)	2.64 (2.77)	25.36 (8.25)	18.57 (3.93)	17.12 (12.68)	16.57 (6.6)
Todirostrum chrysocrotaphum	274	FT	IN		0.918	0.7	90.146	79.141	63.1	39.26 (43.88)	12.18 (10.01)	29.72 (11.4)	13.3 (5.78)	23.01 (25.89)	25.99 (10.13)	7.88 (7.41)	41.94 (14.91)	7.71 (2.15)	6.9 (5.03)	5.8 (4.07)
Todirostrum cinereum	726	OAV	IN		0.884	0.7	82.133	83.869	73.2	41.41 (26.13)	11.74 (7.83)	12.3 (8.13)	69.6 (31.23)	43.27 (40)	9.86 (4.61)	16.42 (5.91)	5.04 (2.4)	11.04 (1.95)	12.27 (4.41)	18.94 (3.63)
Todirostrum maculatum	332	FT	IN		0.921	0.7	88.889	83.458	65.15	46.16 (41.06)	13.31 (11.68)	39.43 (18.75)	20.1 (15.75)	21.5 (21.83)	24.67 (8.6)	4.6 (5.24)	15.58 (9.79)	11.06 (6.4)	5.96 (5.72)	15.37 (6.8)
Tolmomyias assimilis	330	FT	IN	EN†	0.885	0.6	89.697	74.9	56.6	31.09 (25.69)	12.95 (5.35)	47.81 (21.35)	14.37 (8.88)	9.44 (12.21)	13.84 (5.37)	30.34 (14.57)	16.18 (8.56)	5.99 (2.95)	11.55 (10.16)	5.38 (2.38)
Tolmomyias flaviventris	701	OAV	IN		0.859	0.6	87.776	71.084	55.6	22.4 (12.62)	6.05 (2.43)	38.89 (17.88)	50.69 (9.96)	38.23 (31.6)	12.94 (2.22)	5.75 (1.8)	7.89 (2.78)	3.06 (1.29)	2.71 (1.93)	7.01 (3.2)
Tolmomyias poliocephalus	385	FT	IN		0.889	0.7	88.542	77.669	69.2	23 (19.78)	11.24 (5.31)	75.59 (24.27)	8.82 (5)	44.11 (39.87)	10.15 (2.61)	43.31 (11.16)	15.96 (8.91)	4.49 (1.73)	7.3 (4.13)	5.52 (2.07)
Tolmomyias sulphurescens	805	FT	IN		0.868	0.6	80.818	77.83	46	54.47 (29.39)	12.54 (3.66)	50.15 (21.74)	18.09 (10.89)	48.35 (46.72)	12.51 (6.85)	9.62 (3.74)	8.69 (4.9)	25.91 (2.49)	12.41 (6.44)	8.33 (4.31)
Touit huetii	112	FT	FR	NT*	0.932	0.8	94.643	80.754	49.5	50.34 (39.55)	18.2 (12.8)	32.36 (14.55)	19.38 (10.88)	23.61 (25.99)	14.1 (7.61)	26.82 (16.37)	5.26 (5.28)	11.96 (7.76)	6.98 (7.46)	10.15 (7.21)
Troglodytes musculus	918	OAV	IN		0.823	0.5	73.672	78.8	44.95	55.13 (45.69)	20.34 (17.37)	35.13 (25.03)	38.07 (36.43)	36.35 (29.16)	16.73 (11.4)	20.77 (11.11)	11.07 (7.19)	7.68 (3.56)	20.25 (5.99)	42.05 (8.58)
Trogon melanurus	444	FT	FR		0.876	0.6	83.182	78.232	78.3	65.2 (35.61)	5.93 (3.47)	15.4 (5.11)	4.42 (4.01)	26.61 (21.36)	10.66 (4.44)	3.45 (2.59)	16.46 (7.99)	9.02 (5.09)	5.73 (5.38)	2.96 (1.9)
Trogon ramonianus	274	FT	FR		0.932	0.7	95.255	77.778	70.2	46.56 (35.38)	8.8 (6.16)	39.01 (13.05)	13.9 (5.65)	22.49 (21.4)	21.94 (8.27)	12.88 (7.96)	35.98 (7.34)	11.05 (2.42)	6.69 (4.59)	6.87 (3.66)
Trogon rufus	374	FT	IN		0.893	0.7	82.967	82.16	80.3	45.72 (28.18)	16.2 (11.02)	57.23 (40.4)	18.35 (10.19)	53.19 (47.15)	26.54 (5.41)	4.04 (2.45)	6.67 (4.08)	9.8 (4.87)	23.66 (8.22)	4.59 (2.82)
Trogon viridis	543	FT	FR		0.856	0.6	88.202	71.798	83.3	29.89 (21.25)	13.98 (6.36)	59.81 (40.71)	12.8 (6.21)	55.75 (44.58)	16.43 (3.46)	15.46 (9.19)	14.49 (3.19)	7.42 (3.76)	8.55 (4.01)	5.72 (2.35)
Tunchiornis ochraceiceps	417	FT	IN		0.908	0.7	85.926	80.762	66.2	37.87 (27.12)	12.68 (10.8)	28.72 (6.69)	9.83 (3.86)	21.09 (18.93)	21.87 (5.9)	5.46 (6.53)	3.73 (2.67)	6.36 (4.62)	15.58 (12.45)	12.07 (5.42)
Turdus albicollis	637	FT	IN		0.846	0.6	87.52	73.498	37.4	51.9 (24.53)	4.36 (3.17)	26.8 (19.91)	13.15 (10.43)	39.9 (34.44)	15.34 (3.47)	5.9 (3.67)	15.78 (5.9)	6.29 (4.52)	3.87 (1.9)	7.07 (4.05)
Turdus fumigatus	195	FT	OT		0.868	0.7	78.836	88.238	74.7	29.04 (21.3)	20.37 (17.07)	74.68 (24.71)	11.55 (10.68)	43.88 (41.41)	18.96 (3.93)	12.93 (10.17)	18.52 (10.22)	5.21 (3.43)	10.17 (5.91)	14.83 (8.7)
Turdus hauxwelli	165	FT	OT		0.902	0.7	84.242	84.993	58.1	50.66 (42.33)	11.09 (8.86)	32.4 (9.91)	26 (14.47)	31.14 (28.55)	5.58 (5.7)	11.27 (10.61)	37.72 (18.7)	10.97 (10.37)	8.33 (10.49)	4.7 (3.45)
Turdus leucomelas	775	OAV	IN		0.869	0.6	84.421	76.59	54	54.22 (22.71)	11.72 (4.84)	37.87 (15.94)	23.24 (18.65)	41.72 (38.2)	25.4 (3.63)	7.01 (2.29)	4.93 (1.81)	4.11 (3.15)	4.25 (1.92)	6.89 (1.95)
Turdus nudigenis	260	FT	OT		0.957	0.8	96.218	85.025	67.2	32.59 (25.55)	8.21 (7.97)	40.91 (6.34)	49.7 (11.32)	30.91 (20.98)	19.1 (4.51)	23.11 (7.9)	18.23 (4.27)	2.27 (1.99)	9.18 (4.17)	7.22 (5.19)
Tyranneutes stolzmanni	362	FT	FR		0.895	0.7	91.713	75.214	79.3	44.79 (41.57)	8.92 (6.85)	40.41 (14.04)	21.7 (5.06)	20.82 (23.24)	24.77 (4)	9.83 (5.78)	26.04 (12.12)	5.86 (2.24)	4.81 (2)	3.9 (3.67)
Tyrannopsis sulphurea	283	FT	IN		0.901	0.6	74.733	89.263	91.9	25.69 (38.19)	3.55 (3.83)	46.52 (11.43)	6.07 (8.8)	10.47 (16.9)	16.61 (6.48)	8.14 (9.96)	9.59 (6.64)	9.85 (9.02)	4.26 (4.73)	9.57 (9.34)
Tyrannulus elatus	525	FT	IN		0.894	0.6	95.89	68.201	51	17.5 (15.47)	3.09 (1.96)	59.08 (18.78)	24.48 (17.22)	17.96 (18.32)	3.63 (3.27)	6.12 (2.85)	14.59 (10.92)	14.29 (4.69)	6.98 (5.22)	7.98 (2.27)
Tyrannus melancholicus	853	OAV	IN		0.854	0.6	84.145	75.794	44.95	44.78 (35.03)	9.78 (4.57)	27.29 (18.68)	56.76 (42.96)	50.97 (49.45)	8.68 (2.08)	13.15 (5.05)	17.21 (4.12)	24.58 (3.53)	12.89 (6.61)	20.95 (4.93)
Urubitinga urubitinga	832	FT	OT		0.827	0.6	80.454	74.525	52	25.68 (11.02)	20.82 (6.4)	17.92 (7)	19.14 (18.07)	42.87 (40.09)	12.41 (5.52)	10.58 (3.63)	10.99 (6.55)	23.1 (3.26)	8.72 (3.6)	10.04 (2.96)
Vanellus cayanus	536	OAV	IN		0.851	0.6	80.224	78.826	40.4	57.42 (41.98)	3.95 (4.74)	23.6 (5.32)	13.67 (5.18)	18.97 (17.78)	9.28 (3.39)	3.26 (3.69)	12.28 (5.83)	15.27 (5.61)	7.62 (3.45)	6.6 (2.75)
Vanellus chilensis	1083	OAV	IN		0.82	0.5	78.495	74.733	31.3	69.51 (31.26)	15.33 (4.44)	29.2 (10.44)	28.18 (22.94)	36.11 (29.08)	15.21 (3.66)	24.22 (9.97)	3.5 (2.15)	11.9 (5.58)	20.14 (4.67)	4.85 (3.97)
Veniliornis affinis	358	FT	IN		0.899	0.7	89.636	79.15	65.7	49.06 (40.78)	14.65 (8.47)	42.13 (17.43)	22.6 (7.65)	30.06 (24.45)	12.18 (6.41)	12.65 (6.45)	25.19 (6.89)	7.18 (1.73)	4.88 (2.5)	10.2 (4.8)
Veniliornis passerinus	821	FT	IN		0.796	0.5	78.606	73.349	49.5	66.35 (32.43)	6.57 (3.36)	34.89 (20.25)	43.87 (31.94)	20.14 (15.74)	12.48 (2.28)	4.81 (2.7)	17.61 (4.46)	5.68 (1.48)	10.13 (5.52)	14.77 (2.92)
Vireolanius leucotis	292	FT	IN		0.921	0.7	91.781	79.064	64.1	28.78 (20.81)	24.57 (19.92)	71.52 (28.99)	15.67 (12.49)	32.05 (29.85)	9.52 (6.5)	34.66 (11.87)	8.14 (5.67)	15.65 (10.99)	4.22 (7.98)	17.75 (6.43)
Volatinia jacarina	1026	OAV	OT		0.827	0.5	79.222	75.106	47	47.74 (27.4)	5.53 (4.86)	47.61 (32.28)	35.13 (26.59)	51.24 (48.99)	8.82 (4.41)	7.58 (2.77)	17.03 (3.59)	13.46 (2.76)	7.34 (3.34)	10.03 (5.68)
Willisornis vidua	42	FT	IN	ED	0.985	0.9	97.619	93.014	59.6	37.44 (31.06)	19.51 (14.38)	59.84 (22.9)	21.22 (17.93)	25.04 (21.23)	26.84 (20.1)	26.47 (8.28)	19.16 (17.15)	26.05 (10.27)	23.03 (11.9)	26.16 (16.29)
Xenops minutus	490	FT	IN		0.889	0.7	79.874	86.353	67.7	41.12 (20.65)	27.03 (7.46)	46.89 (40.4)	7.08 (9.05)	45.48 (45.1)	9.69 (6.87)	4.52 (3.41)	7.84 (3.25)	13.09 (3.79)	12.01 (7.63)	5.36 (2.7)
Xenops tenuirostris	81	FT	IN		0.919	0.7	90	78.453	63.1	14.59 (26.98)	9.47 (11.36)	66.63 (21.25)	22.36 (10.95)	7.19 (16.91)	16.73 (13.15)	21.89 (14.77)	26.96 (17.24)	11.11 (17.44)	4.87 (8.19)	6.32 (9.38)
Xiphocolaptes carajaensis	16	FT	IN	ED-- VU‡	0.999	1	100	98.71	68.2	3.78 (7.86)	5.52 (9.84)	83.74 (12.68)	11.22 (19.79)	4.42 (10.39)	2.48 (5.27)	28.29 (25.07)	6.44 (13.14)	39.7 (20.52)	12 (18.42)	7.5 (9.17)
Xipholena lamellipennis	28	FT	FR	ED-- NT*	0.992	1	100	96.977	58.1	32.01 (28.74)	13.84 (21.53)	52.96 (21.22)	31.25 (26.5)	15.19 (28.13)	23.43 (18.07)	20.14 (17.95)	18.95 (15.58)	40.62 (16.71)	25.56 (21.55)	21.91 (15.91)
Xiphorhynchus guttatoides	439	FT	IN		0.86	0.6	84.966	76.259	58.1	58.56 (41.96)	6.72 (3.29)	38.12 (4.96)	21.92 (10.01)	33.97 (32.45)	13.85 (6.14)	25.52 (10.04)	22.5 (4.55)	7.21 (2.49)	6.05 (4.15)	9.12 (4.52)
Xiphorhynchus obsoletus	289	FT	IN		0.909	0.7	91.667	79.264	81.3	54.73 (39.52)	6.7 (10.34)	38.13 (9.5)	11.59 (7.18)	20.09 (17.61)	18.18 (6.16)	13.27 (11.21)	14.31 (4.53)	4.69 (2.95)	9.78 (8.9)	18.92 (9.37)
Xiphorhynchus spixii	50	FT	IN	ED	0.994	1	100	96.23	52.5	30.3 (36.21)	26.98 (13.51)	56.74 (21.69)	26.21 (19.68)	26.1 (28.54)	39.53 (17.67)	27.12 (14.79)	36.09 (14.64)	43.8 (12.08)	18.04 (16.65)	20.66 (17.17)
Xolmis cinereus	652	OAV	IN		0.903	0.7	91.304	80.585	43.4	34.74 (18.98)	10.15 (2.73)	44.39 (20.23)	18.28 (4.47)	21.63 (21.24)	33.13 (13.38)	5.33 (2.28)	28.9 (9.07)	4.76 (1.04)	8.49 (3.04)	3.46 (1.95)
Zimmerius acer	95	FT	IN		0.956	0.8	93.548	89.537	72.7	30.65 (37.32)	27.64 (19.16)	46.67 (22.83)	26.62 (19.24)	18 (22.38)	21.93 (15.33)	30.11 (14.58)	35.96 (11.07)	36.75 (11.04)	18.5 (14.33)	19.13 (8.7)
