# Supplementary material for: Climate change impact on ecosystem functions provided by birds in southeastern Amazonia
Source: PLoS One. 2019 Apr 11;14(4):e0215229. doi: 10.1371/journal.pone.0215229 (PMC6459508; doi:10.1371/journal.pone.0215229)
Supplement: S2 Table — Conservation Units (CU) and Indigenous Lands (IL) and the mosaics of which they are part. (XLSX) [file pone.0215229.s003.xlsx]

## Sheet: Protected_Areas
Type	Name	PA	ID	Área
IL	Guaj	Gurupi Mosaic	1	1179.63
IL	Guajajara	Gurupi Mosaic	1	1723.62
IL	Temb‚ Timbira, Urubu Kaapor	Gurupi Mosaic	1	8180.81
CU	Reserva Biológica do Gurupi	Gurupi Mosaic	1	2735.7
CU	Área de Proteção Ambiental da Baixada Maranhense	APA Baixada Maranhense	2	17422.7
IL	Guaj , Guajajara	IL Guajajara	3	4181.91
IL	Parakana	IL Parakana	4	3548.33
IL	Xikrin	Carajás Mosaic	5	4416.12
CU	Área de Proteção Ambiental do Igarapé Gelado	Carajás Mosaic	5	235.631
CU	Floresta Nacional de Carajás	Carajás Mosaic	5	3961.3
CU	Floresta Nacional de Itacaiunas	Carajás Mosaic	5	1383.35
CU	Floresta Nacional de Tapirapé-Aquiri	Carajás Mosaic	5	1988.16
CU	Parque Nacional dos Campos Ferruginosos	Carajás Mosaic	5	800.871
CU	Reserva Biológica do Tapirapé	Carajás Mosaic	5	1004.12
CU	Estação Ecológica do Rio Ronuro	ESEC Rio Ronuro	6	1059.68
IL	Kayabi	IL Kayabi	7	1201.37
IL	Rikbaktsá	IL Rikbaktsá	8	2414.26
IL	Apiak, Koyabi, Kayabi, Munduruku	Terra do Meio Mosaic	9	36218.2
IL	Apiterewa, Arawet‚ Asurini, Xikrin	Terra do Meio Mosaic	9	30134.4
IL	Arara	Terra do Meio Mosaic	9	10183.4
IL	Karará	Terra do Meio Mosaic	9	3338.14
IL	Kayapó	Terra do Meio Mosaic	9	35611.2
IL	Kuru ya, Xipaya	Terra do Meio Mosaic	9	3491.07
IL	Menkrangnoti	Terra do Meio Mosaic	9	65805.1
IL	Mentuktire, Suy	Terra do Meio Mosaic	9	35327.5
IL	Naravute	Terra do Meio Mosaic	9	288.549
IL	Panar	Terra do Meio Mosaic	9	5089.32
IL	Parakana	Terra do Meio Mosaic	9	7827.1
IL	Terena	Terra do Meio Mosaic	9	311.806
CU	Área de Proteção Ambiental do Tapajós	Terra do Meio Mosaic	9	20672.3
CU	Área de Proteção Ambiental Triunfo do Xingu	Terra do Meio Mosaic	9	17013.6
CU	Estação Ecológica da Terra do Meio	Terra do Meio Mosaic	9	34126.2
CU	Floresta Estadual de Iriri	Terra do Meio Mosaic	9	4448.89
CU	Floresta Nacional Altamira	Terra do Meio Mosaic	9	7342.48
CU	Floresta Nacional de Itaituba I	Terra do Meio Mosaic	9	2154.53
CU	Floresta Nacional de Itaituba II	Terra do Meio Mosaic	9	4019.65
CU	Floresta Nacional do Crepori	Terra do Meio Mosaic	9	7500.64
CU	Floresta Nacional do Jamanxim	Terra do Meio Mosaic	9	13211.4
CU	Floresta Nacional do Trairão	Terra do Meio Mosaic	9	2601.71
CU	Parque Estadual do Xingu	Terra do Meio Mosaic	9	973.67
CU	Parque Nacional da Serra do Pardo	Terra do Meio Mosaic	9	4506.51
CU	Parque Nacional do Jamanxim	Terra do Meio Mosaic	9	8728.78
CU	Parque Nacional do Juruena	Terra do Meio Mosaic	9	19889.7
CU	Parque Nacional do Rio Novo	Terra do Meio Mosaic	9	5465.87
CU	Reserva Biológica Nascentes Serra do Cachimbo	Terra do Meio Mosaic	9	3486.63
CU	Reserva Extrativista Rio Iriri	Terra do Meio Mosaic	9	4030.74
CU	Reserva Extrativista Rio Xingu	Terra do Meio Mosaic	9	3061.93
CU	Reserva Extrativista Riozinho do Anfrísio	Terra do Meio Mosaic	9	7447.37
CU	Floresta Nacional de Tapajós	FLONA Tapajós	10	5352.2
CU	Reserva Extrativista Renascer	RESEX Renascer and Verde para sempre	11	2112.29
CU	Reserva Extrativista Verde Para Sempre	RESEX Renascer and Verde para sempre	11	12989.2
CU	Floresta Nacional de Caxiuanã	RESEX Gurupá-Melgaço and FLONA Caxiuanã	12	3202.69
CU	Reserva Extrativista Gurupá-Melgaço	RESEX Gurupá-Melgaço and FLONA Caxiuanã	12	1464.28
CU	Área de Proteção Ambiental do Arquipélago do Marajó	Marajó Mosaic	13	45558.1
CU	Reserva de desenvolvimento Sustentável Itatupã-Baquiá	Marajó Mosaic	13	648.805
CU	Reserva Extrativista Mapuá	Marajó Mosaic	13	944.08
CU	Reserva Extrativista Terra Grande Pracuuba	Marajó Mosaic	13	1962.23
