# Supplementary material for: Climate change impact on ecosystem functions provided by birds in southeastern Amazonia
Source: PLoS One. 2019 Apr 11;14(4):e0215229. doi: 10.1371/journal.pone.0215229 (PMC6459508; doi:10.1371/journal.pone.0215229)
Supplement: S3 Table — Projected species occurrence area and differences between scenarios. (XLSX) [file pone.0215229.s004.xlsx]

## Sheet: area_change(final)b
Specie	Habitat	Guild	Year	Scenario	Area (km2)	Difference	Ratio (diff./current area)
Aburria cujubi	FT	FR	Current	Current	1133100	0	0
			2050	RCP 2.6	1041700	-91400	-0.0806637
			2050	RCP 6.0	984800	-148300	-0.13088
			2050	RCP 8.5	368200	-764900	-0.675051
			2070	RCP 2.6	996500	-136600	-0.120554
			2070	RCP 6.0	827500	-305600	-0.269703
			2070	RCP 8.5	41300	-1091800	-0.963551
Accipiter poliogaster	FT	OT	Current	Current	18100	0	0
			2050	RCP 2.6	57200	39100	2.16022
			2050	RCP 6.0	133700	115600	6.38674
			2050	RCP 8.5	647800	629700	34.7901
			2070	RCP 2.6	45100	27000	1.49171
			2070	RCP 6.0	261400	243300	13.442
			2070	RCP 8.5	1384100	1366000	75.4696
Accipiter superciliosus	FT	OT	Current	Current	349800	0	0
			2050	RCP 2.6	374600	24800	0.0708977
			2050	RCP 6.0	320000	-29800	-0.0851915
			2050	RCP 8.5	127500	-222300	-0.635506
			2070	RCP 2.6	295500	-54300	-0.155232
			2070	RCP 6.0	304200	-45600	-0.13036
			2070	RCP 8.5	57800	-292000	-0.834763
Amazona aestiva	OAV	OT	Current	Current	26100	0	0
			2050	RCP 2.6	58000	31900	1.22222
			2050	RCP 6.0	52100	26000	0.996169
			2050	RCP 8.5	90300	64200	2.45977
			2070	RCP 2.6	51600	25500	0.977011
			2070	RCP 6.0	70500	44400	1.70115
			2070	RCP 8.5	95600	69500	2.66284
Amazona amazonica	FT	FR	Current	Current	565200	0	0
			2050	RCP 2.6	694200	129000	0.228238
			2050	RCP 6.0	534600	-30600	-0.0541401
			2050	RCP 8.5	469200	-96000	-0.169851
			2070	RCP 2.6	536800	-28400	-0.0502477
			2070	RCP 6.0	426100	-139100	-0.246108
			2070	RCP 8.5	349500	-215700	-0.381635
Amazona farinosa	FT	OT	Current	Current	36900	0	0
			2050	RCP 2.6	8100	-28800	-0.780488
			2050	RCP 6.0	1800	-35100	-0.95122
			2050	RCP 8.5	300	-36600	-0.99187
			2070	RCP 2.6	3400	-33500	-0.907859
			2070	RCP 6.0	500	-36400	-0.98645
			2070	RCP 8.5	0	-36900	-1
Amazilia fimbriata	OAV	NE	Current	Current	387000	0	0
			2050	RCP 2.6	451600	64600	0.166925
			2050	RCP 6.0	458800	71800	0.18553
			2050	RCP 8.5	794100	407100	1.05194
			2070	RCP 2.6	415900	28900	0.074677
			2070	RCP 6.0	566100	179100	0.462791
			2070	RCP 8.5	1513600	1126600	2.91111
Amazona ochrocephala	FT	OT	Current	Current	272600	0	0
			2050	RCP 2.6	736300	463700	1.70103
			2050	RCP 6.0	729200	456600	1.67498
			2050	RCP 8.5	1029900	757300	2.77806
			2070	RCP 2.6	621000	348400	1.27806
			2070	RCP 6.0	996200	723600	2.65444
			2070	RCP 8.5	1385300	1112700	4.0818
Amazilia versicolor	FT	NE	Current	Current	287800	0	0
			2050	RCP 2.6	516400	228600	0.794302
			2050	RCP 6.0	582800	295000	1.02502
			2050	RCP 8.5	786800	499000	1.73384
			2070	RCP 2.6	432300	144500	0.502085
			2070	RCP 6.0	691400	403600	1.40236
			2070	RCP 8.5	824300	536500	1.86414
Ammodramus aurifrons	OAV	OT	Current	Current	38500	0	0
			2050	RCP 2.6	136600	98100	2.54805
			2050	RCP 6.0	216300	177800	4.61818
			2050	RCP 8.5	539600	501100	13.0156
			2070	RCP 2.6	113200	74700	1.94026
			2070	RCP 6.0	454200	415700	10.7974
			2070	RCP 8.5	889400	850900	22.1013
Ammodramus humeralis	OAV	OT	Current	Current	115100	0	0
			2050	RCP 2.6	212400	97300	0.845352
			2050	RCP 6.0	264900	149800	1.30148
			2050	RCP 8.5	465900	350800	3.04778
			2070	RCP 2.6	192300	77200	0.670721
			2070	RCP 6.0	347500	232400	2.01911
			2070	RCP 8.5	577900	462800	4.02085
Anabacerthia ruficaudata	FT	IN	Current	Current	177400	0	0
			2050	RCP 2.6	254700	77300	0.435738
			2050	RCP 6.0	288500	111100	0.626268
			2050	RCP 8.5	106600	-70800	-0.399098
			2070	RCP 2.6	218400	41000	0.231116
			2070	RCP 6.0	199200	21800	0.122886
			2070	RCP 8.5	7100	-170300	-0.959977
Anodorhynchus hyacinthinus	OAV	FR	Current	Current	522200	0	0
			2050	RCP 2.6	540100	17900	0.0342781
			2050	RCP 6.0	394400	-127800	-0.244734
			2050	RCP 8.5	214300	-307900	-0.589621
			2070	RCP 2.6	477200	-45000	-0.0861739
			2070	RCP 6.0	204200	-318000	-0.608962
			2070	RCP 8.5	14300	-507900	-0.972616
Anthus lutescens	OAV	IN	Current	Current	60700	0	0
			2050	RCP 2.6	84300	23600	0.388797
			2050	RCP 6.0	54400	-6300	-0.103789
			2050	RCP 8.5	40900	-19800	-0.326194
			2070	RCP 2.6	72700	12000	0.197694
			2070	RCP 6.0	31700	-29000	-0.477759
			2070	RCP 8.5	1600	-59100	-0.973641
Anthracothorax nigricollis	OAV	NE	Current	Current	208900	0	0
			2050	RCP 2.6	132300	-76600	-0.366683
			2050	RCP 6.0	157400	-51500	-0.246529
			2050	RCP 8.5	387400	178500	0.854476
			2070	RCP 2.6	99900	-109000	-0.521781
			2070	RCP 6.0	251100	42200	0.202011
			2070	RCP 8.5	486000	277100	1.32647
Antrostomus rufus	FT	IN	Current	Current	222200	0	0
			2050	RCP 2.6	194900	-27300	-0.122862
			2050	RCP 6.0	189200	-33000	-0.148515
			2050	RCP 8.5	72100	-150100	-0.675518
			2070	RCP 2.6	140200	-82000	-0.369037
			2070	RCP 6.0	163100	-59100	-0.265977
			2070	RCP 8.5	91700	-130500	-0.587309
Antrostomus sericocaudatus	FT	IN	Current	Current	47700	0	0
			2050	RCP 2.6	13800	-33900	-0.710692
			2050	RCP 6.0	32100	-15600	-0.327044
			2050	RCP 8.5	900	-46800	-0.981132
			2070	RCP 2.6	8500	-39200	-0.821803
			2070	RCP 6.0	6100	-41600	-0.872117
			2070	RCP 8.5	0	-47700	-1
Ara ararauna	FT	OT	Current	Current	460600	0	0
			2050	RCP 2.6	447500	-13100	-0.0284412
			2050	RCP 6.0	471600	11000	0.0238819
			2050	RCP 8.5	421500	-39100	-0.0848893
			2070	RCP 2.6	404500	-56100	-0.121798
			2070	RCP 6.0	540200	79600	0.172818
			2070	RCP 8.5	560000	99400	0.215805
Ara chloropterus	FT	OT	Current	Current	585600	0	0
			2050	RCP 2.6	941800	356200	0.608265
			2050	RCP 6.0	987700	402100	0.686646
			2050	RCP 8.5	1014300	428700	0.73207
			2070	RCP 2.6	855100	269500	0.460212
			2070	RCP 6.0	1106000	520400	0.888661
			2070	RCP 8.5	1369900	784300	1.33931
Ara macao	FT	OT	Current	Current	285500	0	0
			2050	RCP 2.6	666600	381100	1.33485
			2050	RCP 6.0	664900	379400	1.3289
			2050	RCP 8.5	712200	426700	1.49457
			2070	RCP 2.6	555200	269700	0.944658
			2070	RCP 6.0	679200	393700	1.37898
			2070	RCP 8.5	1225100	939600	3.29107
Aramides cajaneus	FT	OT	Current	Current	117300	0	0
			2050	RCP 2.6	108000	-9300	-0.0792839
			2050	RCP 6.0	111900	-5400	-0.0460358
			2050	RCP 8.5	38000	-79300	-0.676044
			2070	RCP 2.6	86700	-30600	-0.26087
			2070	RCP 6.0	57800	-59500	-0.507246
			2070	RCP 8.5	20900	-96400	-0.821824
Ara severus	FT	OT	Current	Current	483400	0	0
			2050	RCP 2.6	485200	1800	0.00372362
			2050	RCP 6.0	533600	50200	0.103848
			2050	RCP 8.5	384100	-99300	-0.20542
			2070	RCP 2.6	412400	-71000	-0.146876
			2070	RCP 6.0	609400	126000	0.260654
			2070	RCP 8.5	291500	-191900	-0.39698
Aratinga jandaya	OAV	FR	Current	Current	596600	0	0
			2050	RCP 2.6	328400	-268200	-0.449547
			2050	RCP 6.0	187800	-408800	-0.685216
			2050	RCP 8.5	13900	-582700	-0.976701
			2070	RCP 2.6	258700	-337900	-0.566376
			2070	RCP 6.0	68000	-528600	-0.886021
			2070	RCP 8.5	1800	-594800	-0.996983
Arremon taciturnus	FT	OT	Current	Current	773800	0	0
			2050	RCP 2.6	500800	-273000	-0.352804
			2050	RCP 6.0	509600	-264200	-0.341432
			2050	RCP 8.5	381000	-392800	-0.507625
			2070	RCP 2.6	431700	-342100	-0.442104
			2070	RCP 6.0	477800	-296000	-0.382528
			2070	RCP 8.5	103100	-670700	-0.866761
Arundinicola leucocephala	OAV	IN	Current	Current	226800	0	0
			2050	RCP 2.6	595500	368700	1.62566
			2050	RCP 6.0	604400	377600	1.6649
			2050	RCP 8.5	611100	384300	1.69444
			2070	RCP 2.6	554100	327300	1.44312
			2070	RCP 6.0	607900	381100	1.68034
			2070	RCP 8.5	665500	438700	1.9343
Asio clamator	OAV	OT	Current	Current	193300	0	0
			2050	RCP 2.6	222100	28800	0.148991
			2050	RCP 6.0	206100	12800	0.0662183
			2050	RCP 8.5	235300	42000	0.217279
			2070	RCP 2.6	182900	-10400	-0.0538024
			2070	RCP 6.0	174700	-18600	-0.0962235
			2070	RCP 8.5	180100	-13200	-0.0682876
Attila bolivianus	FT	IN	Current	Current	50500	0	0
			2050	RCP 2.6	1200	-49300	-0.976238
			2050	RCP 6.0	200	-50300	-0.99604
			2050	RCP 8.5	0	-50500	-1
			2070	RCP 2.6	700	-49800	-0.986139
			2070	RCP 6.0	0	-50500	-1
			2070	RCP 8.5	0	-50500	-1
Attila cinnamomeus	FT	OT	Current	Current	1188300	0	0
			2050	RCP 2.6	1230300	42000	0.0353446
			2050	RCP 6.0	1213300	25000	0.0210385
			2050	RCP 8.5	1020200	-168100	-0.141463
			2070	RCP 2.6	1136200	-52100	-0.0438441
			2070	RCP 6.0	1239100	50800	0.0427501
			2070	RCP 8.5	1528800	340500	0.286544
Atticora fasciata	OAV	IN	Current	Current	225600	0	0
			2050	RCP 2.6	239200	13600	0.0602837
			2050	RCP 6.0	283500	57900	0.256649
			2050	RCP 8.5	463600	238000	1.05496
			2070	RCP 2.6	209600	-16000	-0.070922
			2070	RCP 6.0	398800	173200	0.76773
			2070	RCP 8.5	941100	715500	3.17154
Attila spadiceus	FT	OT	Current	Current	254300	0	0
			2050	RCP 2.6	105300	-149000	-0.585922
			2050	RCP 6.0	83300	-171000	-0.672434
			2050	RCP 8.5	25000	-229300	-0.901691
			2070	RCP 2.6	79800	-174500	-0.686197
			2070	RCP 6.0	37000	-217300	-0.854503
			2070	RCP 8.5	4200	-250100	-0.983484
Atticora tibialis	FT	IN	Current	Current	177900	0	0
			2050	RCP 2.6	212400	34500	0.193929
			2050	RCP 6.0	228800	50900	0.286116
			2050	RCP 8.5	383500	205600	1.15571
			2070	RCP 2.6	139600	-38300	-0.215289
			2070	RCP 6.0	282400	104500	0.587409
			2070	RCP 8.5	508600	330700	1.85891
Automolus ochrolaemus	FT	IN	Current	Current	64400	0	0
			2050	RCP 2.6	11600	-52800	-0.819876
			2050	RCP 6.0	14000	-50400	-0.782609
			2050	RCP 8.5	500	-63900	-0.992236
			2070	RCP 2.6	6300	-58100	-0.902174
			2070	RCP 6.0	10200	-54200	-0.841615
			2070	RCP 8.5	0	-64400	-1
Automolus paraensis	FT	IN	Current	Current	907200	0	0
			2050	RCP 2.6	771900	-135300	-0.14914
			2050	RCP 6.0	688200	-219000	-0.241402
			2050	RCP 8.5	140900	-766300	-0.844687
			2070	RCP 2.6	657800	-249400	-0.274912
			2070	RCP 6.0	359500	-547700	-0.603726
			2070	RCP 8.5	60100	-847100	-0.933752
Automolus rufipileatus	FT	IN	Current	Current	373600	0	0
			2050	RCP 2.6	505700	132100	0.353587
			2050	RCP 6.0	521200	147600	0.395075
			2050	RCP 8.5	387700	14100	0.0377409
			2070	RCP 2.6	447100	73500	0.196734
			2070	RCP 6.0	518700	145100	0.388383
			2070	RCP 8.5	109800	-263800	-0.706103
Avocettula recurvirostris	FT	NE	Current	Current	904000	0	0
			2050	RCP 2.6	1042200	138200	0.152876
			2050	RCP 6.0	998300	94300	0.104314
			2050	RCP 8.5	265200	-638800	-0.706637
			2070	RCP 2.6	926200	22200	0.0245575
			2070	RCP 6.0	742800	-161200	-0.178319
			2070	RCP 8.5	178500	-725500	-0.802544
Basileuterus culicivorus	FT	IN	Current	Current	11100	0	0
			2050	RCP 2.6	600	-10500	-0.945946
			2050	RCP 6.0	100	-11000	-0.990991
			2050	RCP 8.5	0	-11100	-1
			2070	RCP 2.6	100	-11000	-0.990991
			2070	RCP 6.0	0	-11100	-1
			2070	RCP 8.5	0	-11100	-1
Berlepschia rikeri	FT	IN	Current	Current	869600	0	0
			2050	RCP 2.6	1335800	466200	0.536109
			2050	RCP 6.0	1417300	547700	0.62983
			2050	RCP 8.5	1399900	530300	0.609821
			2070	RCP 2.6	1262700	393100	0.452047
			2070	RCP 6.0	1442100	572500	0.658349
			2070	RCP 8.5	1428800	559200	0.643054
Brachygalba lugubris	FT	IN	Current	Current	772900	0	0
			2050	RCP 2.6	1189600	416700	0.539138
			2050	RCP 6.0	1175800	402900	0.521283
			2050	RCP 8.5	1346900	574000	0.742658
			2070	RCP 2.6	1075700	302800	0.391771
			2070	RCP 6.0	1269000	496100	0.641868
			2070	RCP 8.5	1386700	613800	0.794152
Brotogeris chiriri	OAV	FR	Current	Current	75500	0	0
			2050	RCP 2.6	74500	-1000	-0.013245
			2050	RCP 6.0	61700	-13800	-0.182781
			2050	RCP 8.5	36900	-38600	-0.511258
			2070	RCP 2.6	60000	-15500	-0.205298
			2070	RCP 6.0	39500	-36000	-0.476821
			2070	RCP 8.5	3200	-72300	-0.957616
Brotogeris chrysoptera	FT	FR	Current	Current	931700	0	0
			2050	RCP 2.6	509700	-422000	-0.452935
			2050	RCP 6.0	293900	-637800	-0.684555
			2050	RCP 8.5	104300	-827400	-0.888054
			2070	RCP 2.6	364500	-567200	-0.60878
			2070	RCP 6.0	143300	-788400	-0.846195
			2070	RCP 8.5	49500	-882200	-0.946871
Bucco capensis	FT	OT	Current	Current	649100	0	0
			2050	RCP 2.6	973800	324700	0.500231
			2050	RCP 6.0	1029300	380200	0.585734
			2050	RCP 8.5	1020700	371600	0.572485
			2070	RCP 2.6	890900	241800	0.372516
			2070	RCP 6.0	1064800	415700	0.640425
			2070	RCP 8.5	808900	159800	0.246187
Bucco tamatia	FT	IN	Current	Current	505900	0	0
			2050	RCP 2.6	1386600	880700	1.74086
			2050	RCP 6.0	1418400	912500	1.80372
			2050	RCP 8.5	1253000	747100	1.47677
			2070	RCP 2.6	1298900	793000	1.5675
			2070	RCP 6.0	1399300	893400	1.76596
			2070	RCP 8.5	710900	205000	0.405218
Busarellus nigricollis	FT	OT	Current	Current	148100	0	0
			2050	RCP 2.6	581500	433400	2.9264
			2050	RCP 6.0	723100	575000	3.88251
			2050	RCP 8.5	1071300	923200	6.23363
			2070	RCP 2.6	525000	376900	2.5449
			2070	RCP 6.0	935400	787300	5.316
			2070	RCP 8.5	1339400	1191300	8.04389
Buteo brachyurus	OAV	OT	Current	Current	62100	0	0
			2050	RCP 2.6	51200	-10900	-0.175523
			2050	RCP 6.0	97500	35400	0.570048
			2050	RCP 8.5	22500	-39600	-0.637681
			2070	RCP 2.6	41100	-21000	-0.338164
			2070	RCP 6.0	43400	-18700	-0.301127
			2070	RCP 8.5	14300	-47800	-0.769726
Buteo nitidus	FT	OT	Current	Current	53000	0	0
			2050	RCP 2.6	95900	42900	0.809434
			2050	RCP 6.0	64600	11600	0.218868
			2050	RCP 8.5	33900	-19100	-0.360377
			2070	RCP 2.6	70700	17700	0.333962
			2070	RCP 6.0	30000	-23000	-0.433962
			2070	RCP 8.5	6800	-46200	-0.871698
Buteogallus schistaceus	FT	OT	Current	Current	97300	0	0
			2050	RCP 2.6	97200	-100	-0.00102775
			2050	RCP 6.0	119900	22600	0.232271
			2050	RCP 8.5	145900	48600	0.499486
			2070	RCP 2.6	78900	-18400	-0.189106
			2070	RCP 6.0	155200	57900	0.595067
			2070	RCP 8.5	106200	8900	0.0914697
Butorides striata	OAV	OT	Current	Current	183300	0	0
			2050	RCP 2.6	58600	-124700	-0.680306
			2050	RCP 6.0	37300	-146000	-0.796508
			2050	RCP 8.5	3200	-180100	-0.982542
			2070	RCP 2.6	45600	-137700	-0.751227
			2070	RCP 6.0	5700	-177600	-0.968903
			2070	RCP 8.5	0	-183300	-1
Cacicus cela	FT	FR	Current	Current	397000	0	0
			2050	RCP 2.6	259800	-137200	-0.345592
			2050	RCP 6.0	219900	-177100	-0.446096
			2050	RCP 8.5	333700	-63300	-0.159446
			2070	RCP 2.6	199400	-197600	-0.497733
			2070	RCP 6.0	286700	-110300	-0.277834
			2070	RCP 8.5	383600	-13400	-0.0337531
Cacicus haemorrhous	FT	IN	Current	Current	72400	0	0
			2050	RCP 2.6	18600	-53800	-0.743094
			2050	RCP 6.0	9800	-62600	-0.864641
			2050	RCP 8.5	0	-72400	-1
			2070	RCP 2.6	11800	-60600	-0.837017
			2070	RCP 6.0	400	-72000	-0.994475
			2070	RCP 8.5	0	-72400	-1
Calliphlox amethystina	FT	NE	Current	Current	15800	0	0
			2050	RCP 2.6	20100	4300	0.272152
			2050	RCP 6.0	62900	47100	2.98101
			2050	RCP 8.5	697300	681500	43.1329
			2070	RCP 2.6	17300	1500	0.0949367
			2070	RCP 6.0	365200	349400	22.1139
			2070	RCP 8.5	1557800	1542000	97.5949
Campylopterus largipennis	FT	NE	Current	Current	447400	0	0
			2050	RCP 2.6	824300	376900	0.842423
			2050	RCP 6.0	835400	388000	0.867233
			2050	RCP 8.5	734700	287300	0.642155
			2070	RCP 2.6	761100	313700	0.701162
			2070	RCP 6.0	812500	365100	0.816048
			2070	RCP 8.5	789900	342500	0.765534
Campephilus melanoleucos	FT	IN	Current	Current	91100	0	0
			2050	RCP 2.6	286900	195800	2.14929
			2050	RCP 6.0	302600	211500	2.32162
			2050	RCP 8.5	305800	214700	2.35675
			2070	RCP 2.6	207200	116100	1.27442
			2070	RCP 6.0	364100	273000	2.99671
			2070	RCP 8.5	304600	213500	2.34358
Campylorhamphus multostriatus	FT	IN	Current	Current	705800	0	0
			2050	RCP 2.6	208100	-497700	-0.705157
			2050	RCP 6.0	131500	-574300	-0.813687
			2050	RCP 8.5	0	-705800	-1
			2070	RCP 2.6	146600	-559200	-0.792292
			2070	RCP 6.0	32600	-673200	-0.953811
			2070	RCP 8.5	0	-705800	-1
Camptostoma obsoletum	FT	IN	Current	Current	269800	0	0
			2050	RCP 2.6	8600	-261200	-0.968125
			2050	RCP 6.0	2600	-267200	-0.990363
			2050	RCP 8.5	800	-269000	-0.997035
			2070	RCP 2.6	5400	-264400	-0.979985
			2070	RCP 6.0	1100	-268700	-0.995923
			2070	RCP 8.5	0	-269800	-1
Campephilus rubricollis	FT	IN	Current	Current	679000	0	0
			2050	RCP 2.6	865800	186800	0.27511
			2050	RCP 6.0	877000	198000	0.291605
			2050	RCP 8.5	1082200	403200	0.593814
			2070	RCP 2.6	759800	80800	0.118999
			2070	RCP 6.0	987700	308700	0.454639
			2070	RCP 8.5	1562100	883100	1.30059
Campylorhynchus turdinus	FT	IN	Current	Current	76300	0	0
			2050	RCP 2.6	400	-75900	-0.994758
			2050	RCP 6.0	400	-75900	-0.994758
			2050	RCP 8.5	1100	-75200	-0.985583
			2070	RCP 2.6	400	-75900	-0.994758
			2070	RCP 6.0	3600	-72700	-0.952818
			2070	RCP 8.5	0	-76300	-1
Cantorchilus leucotis	FT	IN	Current	Current	545700	0	0
			2050	RCP 2.6	1196200	650500	1.19205
			2050	RCP 6.0	1298100	752400	1.37878
			2050	RCP 8.5	1281400	735700	1.34818
			2070	RCP 2.6	1130800	585100	1.0722
			2070	RCP 6.0	1362800	817100	1.49734
			2070	RCP 8.5	1570800	1025100	1.8785
Capito dayi	FT	FR	Current	Current	974200	0	0
			2050	RCP 2.6	683600	-290600	-0.298296
			2050	RCP 6.0	683800	-290400	-0.298091
			2050	RCP 8.5	358400	-615800	-0.632108
			2070	RCP 2.6	663200	-311000	-0.319236
			2070	RCP 6.0	607400	-366800	-0.376514
			2070	RCP 8.5	208900	-765300	-0.785568
Capsiempis flaveola	FT	IN	Current	Current	90800	0	0
			2050	RCP 2.6	111000	20200	0.222467
			2050	RCP 6.0	94700	3900	0.0429515
			2050	RCP 8.5	134300	43500	0.479075
			2070	RCP 2.6	91600	800	0.00881057
			2070	RCP 6.0	134800	44000	0.484581
			2070	RCP 8.5	141800	51000	0.561674
Cathartes aura	OAV	OT	Current	Current	108300	0	0
			2050	RCP 2.6	54100	-54200	-0.500462
			2050	RCP 6.0	51300	-57000	-0.526316
			2050	RCP 8.5	25500	-82800	-0.764543
			2070	RCP 2.6	44500	-63800	-0.589104
			2070	RCP 6.0	28200	-80100	-0.739612
			2070	RCP 8.5	1800	-106500	-0.98338
Cathartes burrovianus	OAV	OT	Current	Current	205200	0	0
			2050	RCP 2.6	249800	44600	0.217349
			2050	RCP 6.0	269300	64100	0.312378
			2050	RCP 8.5	262400	57200	0.278752
			2070	RCP 2.6	228600	23400	0.114035
			2070	RCP 6.0	229800	24600	0.119883
			2070	RCP 8.5	178300	-26900	-0.131092
Cathartes melambrotus	FT	OT	Current	Current	315800	0	0
			2050	RCP 2.6	349000	33200	0.10513
			2050	RCP 6.0	451500	135700	0.429702
			2050	RCP 8.5	224200	-91600	-0.290057
			2070	RCP 2.6	293600	-22200	-0.0702977
			2070	RCP 6.0	398200	82400	0.260925
			2070	RCP 8.5	69700	-246100	-0.779291
Celeus elegans	FT	IN	Current	Current	744400	0	0
			2050	RCP 2.6	1142600	398200	0.534927
			2050	RCP 6.0	1194600	450200	0.604782
			2050	RCP 8.5	1461700	717300	0.963595
			2070	RCP 2.6	1053400	309000	0.415099
			2070	RCP 6.0	1355300	610900	0.820661
			2070	RCP 8.5	1586100	841700	1.13071
Celeus flavus	FT	IN	Current	Current	655200	0	0
			2050	RCP 2.6	943600	288400	0.440171
			2050	RCP 6.0	948600	293400	0.447802
			2050	RCP 8.5	1187400	532200	0.812271
			2070	RCP 2.6	859400	204200	0.311661
			2070	RCP 6.0	979000	323800	0.4942
			2070	RCP 8.5	1524800	869600	1.32723
Celeus ochraceus	FT	IN	Current	Current	372100	0	0
			2050	RCP 2.6	318100	-54000	-0.145122
			2050	RCP 6.0	268400	-103700	-0.278689
			2050	RCP 8.5	145100	-227000	-0.610051
			2070	RCP 2.6	274200	-97900	-0.263101
			2070	RCP 6.0	159500	-212600	-0.571352
			2070	RCP 8.5	22300	-349800	-0.94007
Celeus torquatus	FT	OT	Current	Current	323900	0	0
			2050	RCP 2.6	508000	184100	0.568385
			2050	RCP 6.0	521100	197200	0.60883
			2050	RCP 8.5	667200	343300	1.0599
			2070	RCP 2.6	432000	108100	0.333745
			2070	RCP 6.0	630100	306200	0.945354
			2070	RCP 8.5	195700	-128200	-0.395801
Celeus undatus	FT	IN	Current	Current	358600	0	0
			2050	RCP 2.6	69300	-289300	-0.806748
			2050	RCP 6.0	40200	-318400	-0.887897
			2050	RCP 8.5	19200	-339400	-0.946458
			2070	RCP 2.6	43300	-315300	-0.879253
			2070	RCP 6.0	31200	-327400	-0.912995
			2070	RCP 8.5	8700	-349900	-0.975739
Ceratopipra rubrocapilla	FT	FR	Current	Current	1024700	0	0
			2050	RCP 2.6	215000	-809700	-0.790182
			2050	RCP 6.0	121800	-902900	-0.881136
			2050	RCP 8.5	8300	-1016400	-0.9919
			2070	RCP 2.6	151700	-873000	-0.851957
			2070	RCP 6.0	36200	-988500	-0.964673
			2070	RCP 8.5	11300	-1013400	-0.988972
Cercomacra cinerascens	FT	IN	Current	Current	812400	0	0
			2050	RCP 2.6	892700	80300	0.0988429
			2050	RCP 6.0	910800	98400	0.121123
			2050	RCP 8.5	654300	-158100	-0.194609
			2070	RCP 2.6	808600	-3800	-0.0046775
			2070	RCP 6.0	821000	8600	0.0105859
			2070	RCP 8.5	360800	-451600	-0.555884
Cercomacra manu	FT	IN	Current	Current	653600	0	0
			2050	RCP 2.6	673100	19500	0.0298348
			2050	RCP 6.0	707600	54000	0.0826193
			2050	RCP 8.5	588100	-65500	-0.100214
			2070	RCP 2.6	638800	-14800	-0.0226438
			2070	RCP 6.0	706400	52800	0.0807834
			2070	RCP 8.5	514100	-139500	-0.213433
Cercomacroides nigrescens	FT	IN	Current	Current	636900	0	0
			2050	RCP 2.6	562100	-74800	-0.117444
			2050	RCP 6.0	592000	-44900	-0.0704977
			2050	RCP 8.5	224700	-412200	-0.647197
			2070	RCP 2.6	502500	-134400	-0.211022
			2070	RCP 6.0	467000	-169900	-0.266761
			2070	RCP 8.5	93600	-543300	-0.853038
Certhiaxis cinnamomeus	OAV	IN	Current	Current	69100	0	0
			2050	RCP 2.6	226500	157400	2.27786
			2050	RCP 6.0	233900	164800	2.38495
			2050	RCP 8.5	91000	21900	0.316932
			2070	RCP 2.6	190100	121000	1.75109
			2070	RCP 6.0	129100	60000	0.868307
			2070	RCP 8.5	104900	35800	0.51809
Certhiasomus stictolaemus	FT	IN	Current	Current	1002900	0	0
			2050	RCP 2.6	919500	-83400	-0.0831588
			2050	RCP 6.0	880500	-122400	-0.122046
			2050	RCP 8.5	191900	-811000	-0.808655
			2070	RCP 2.6	838000	-164900	-0.164423
			2070	RCP 6.0	678200	-324700	-0.323761
			2070	RCP 8.5	112600	-890300	-0.887726
Chaetura brachyura	OAV	IN	Current	Current	258600	0	0
			2050	RCP 2.6	65200	-193400	-0.747873
			2050	RCP 6.0	31100	-227500	-0.879737
			2050	RCP 8.5	23200	-235400	-0.910286
			2070	RCP 2.6	47100	-211500	-0.817865
			2070	RCP 6.0	21100	-237500	-0.918407
			2070	RCP 8.5	5500	-253100	-0.978732
Chaetura cinereiventris	OAV	IN	Current	Current	13300	0	0
			2050	RCP 2.6	1200	-12100	-0.909774
			2050	RCP 6.0	3900	-9400	-0.706767
			2050	RCP 8.5	1000	-12300	-0.924812
			2070	RCP 2.6	100	-13200	-0.992481
			2070	RCP 6.0	1300	-12000	-0.902256
			2070	RCP 8.5	0	-13300	-1
Chaetura egregia	OAV	IN	Current	Current	343600	0	0
			2050	RCP 2.6	40300	-303300	-0.882712
			2050	RCP 6.0	10600	-333000	-0.96915
			2050	RCP 8.5	0	-343600	-1
			2070	RCP 2.6	33700	-309900	-0.901921
			2070	RCP 6.0	1600	-342000	-0.995343
			2070	RCP 8.5	0	-343600	-1
Chaetura spinicaudus	OAV	IN	Current	Current	619100	0	0
			2050	RCP 2.6	608600	-10500	-0.0169601
			2050	RCP 6.0	529000	-90100	-0.145534
			2050	RCP 8.5	307700	-311400	-0.502988
			2070	RCP 2.6	511700	-107400	-0.173478
			2070	RCP 6.0	446200	-172900	-0.279276
			2070	RCP 8.5	174800	-444300	-0.717655
Chaetura viridipennis	OAV	IN	Current	Current	1065600	0	0
			2050	RCP 2.6	954800	-110800	-0.103979
			2050	RCP 6.0	922500	-143100	-0.134291
			2050	RCP 8.5	467700	-597900	-0.561092
			2070	RCP 2.6	925100	-140500	-0.131851
			2070	RCP 6.0	832500	-233100	-0.21875
			2070	RCP 8.5	163000	-902600	-0.847035
Charadrius collaris	OAV	IN	Current	Current	95100	0	0
			2050	RCP 2.6	142700	47600	0.500526
			2050	RCP 6.0	124400	29300	0.308097
			2050	RCP 8.5	94700	-400	-0.0042061
			2070	RCP 2.6	130000	34900	0.366982
			2070	RCP 6.0	82100	-13000	-0.136698
			2070	RCP 8.5	15200	-79900	-0.840168
Chelidoptera tenebrosa	FT	IN	Current	Current	694800	0	0
			2050	RCP 2.6	998200	303400	0.436672
			2050	RCP 6.0	946000	251200	0.361543
			2050	RCP 8.5	1112700	417900	0.601468
			2070	RCP 2.6	868200	173400	0.249568
			2070	RCP 6.0	992100	297300	0.427893
			2070	RCP 8.5	1339100	644300	0.927317
Chiroxiphia pareola	FT	OT	Current	Current	826900	0	0
			2050	RCP 2.6	317300	-509600	-0.616278
			2050	RCP 6.0	241600	-585300	-0.707824
			2050	RCP 8.5	87500	-739400	-0.894183
			2070	RCP 2.6	286500	-540400	-0.653525
			2070	RCP 6.0	116600	-710300	-0.858991
			2070	RCP 8.5	4500	-822400	-0.994558
Chlorestes notata	FT	NE	Current	Current	526000	0	0
			2050	RCP 2.6	322800	-203200	-0.386312
			2050	RCP 6.0	275100	-250900	-0.476996
			2050	RCP 8.5	146600	-379400	-0.721293
			2070	RCP 2.6	300100	-225900	-0.429468
			2070	RCP 6.0	197600	-328400	-0.624335
			2070	RCP 8.5	8100	-517900	-0.984601
Chlorophanes spiza	FT	FR	Current	Current	39200	0	0
			2050	RCP 2.6	3200	-36000	-0.918367
			2050	RCP 6.0	1300	-37900	-0.966837
			2050	RCP 8.5	0	-39200	-1
			2070	RCP 2.6	1900	-37300	-0.951531
			2070	RCP 6.0	0	-39200	-1
			2070	RCP 8.5	0	-39200	-1
Chondrohierax uncinatus	FT	IN	Current	Current	10700	0	0
			2050	RCP 2.6	2900	-7800	-0.728972
			2050	RCP 6.0	3400	-7300	-0.682243
			2050	RCP 8.5	0	-10700	-1
			2070	RCP 2.6	2100	-8600	-0.803738
			2070	RCP 6.0	300	-10400	-0.971963
			2070	RCP 8.5	0	-10700	-1
Chordeiles acutipennis	OAV	IN	Current	Current	70900	0	0
			2050	RCP 2.6	130700	59800	0.843441
			2050	RCP 6.0	137300	66400	0.93653
			2050	RCP 8.5	324000	253100	3.56982
			2070	RCP 2.6	118100	47200	0.665726
			2070	RCP 6.0	145100	74200	1.04654
			2070	RCP 8.5	555200	484300	6.83075
Chrysolampis mosquitus	OAV	NE	Current	Current	369500	0	0
			2050	RCP 2.6	547400	177900	0.481461
			2050	RCP 6.0	621300	251800	0.681461
			2050	RCP 8.5	800900	431400	1.16752
			2070	RCP 2.6	513600	144100	0.389986
			2070	RCP 6.0	728600	359100	0.971854
			2070	RCP 8.5	1089400	719900	1.94831
Cissopis leverianus	FT	FR	Current	Current	49400	0	0
			2050	RCP 2.6	1000	-48400	-0.979757
			2050	RCP 6.0	400	-49000	-0.991903
			2050	RCP 8.5	200	-49200	-0.995951
			2070	RCP 2.6	900	-48500	-0.981781
			2070	RCP 6.0	800	-48600	-0.983806
			2070	RCP 8.5	200	-49200	-0.995951
Claravis pretiosa	FT	OT	Current	Current	122700	0	0
			2050	RCP 2.6	145400	22700	0.185004
			2050	RCP 6.0	138800	16100	0.131214
			2050	RCP 8.5	36500	-86200	-0.702526
			2070	RCP 2.6	115900	-6800	-0.0554197
			2070	RCP 6.0	55000	-67700	-0.551752
			2070	RCP 8.5	45700	-77000	-0.627547
Cnemotriccus fuscatus	FT	IN	Current	Current	23600	0	0
			2050	RCP 2.6	124800	101200	4.28814
			2050	RCP 6.0	206200	182600	7.73729
			2050	RCP 8.5	608900	585300	24.8008
			2070	RCP 2.6	102500	78900	3.34322
			2070	RCP 6.0	301700	278100	11.7839
			2070	RCP 8.5	696600	673000	28.5169
Coccycua minuta	FT	IN	Current	Current	310600	0	0
			2050	RCP 2.6	406200	95600	0.307791
			2050	RCP 6.0	437100	126500	0.407276
			2050	RCP 8.5	563400	252800	0.813909
			2070	RCP 2.6	318300	7700	0.0247907
			2070	RCP 6.0	588300	277700	0.894076
			2070	RCP 8.5	504900	194300	0.625563
Coereba flaveola	OAV	NE	Current	Current	59600	0	0
			2050	RCP 2.6	94500	34900	0.58557
			2050	RCP 6.0	119600	60000	1.00671
			2050	RCP 8.5	52800	-6800	-0.114094
			2070	RCP 2.6	79700	20100	0.337248
			2070	RCP 6.0	110100	50500	0.847315
			2070	RCP 8.5	11800	-47800	-0.802013
Colonia colonus	FT	IN	Current	Current	45500	0	0
			2050	RCP 2.6	2600	-42900	-0.942857
			2050	RCP 6.0	4400	-41100	-0.903297
			2050	RCP 8.5	5800	-39700	-0.872527
			2070	RCP 2.6	2000	-43500	-0.956044
			2070	RCP 6.0	7100	-38400	-0.843956
			2070	RCP 8.5	3100	-42400	-0.931868
Columbina minuta	OAV	OT	Current	Current	205100	0	0
			2050	RCP 2.6	434800	229700	1.11994
			2050	RCP 6.0	450400	245300	1.196
			2050	RCP 8.5	559900	354800	1.72989
			2070	RCP 2.6	398100	193000	0.941004
			2070	RCP 6.0	515800	310700	1.51487
			2070	RCP 8.5	539100	334000	1.62847
Columbina passerina	OAV	OT	Current	Current	108200	0	0
			2050	RCP 2.6	241300	133100	1.23013
			2050	RCP 6.0	305200	197000	1.8207
			2050	RCP 8.5	211100	102900	0.951017
			2070	RCP 2.6	222100	113900	1.05268
			2070	RCP 6.0	275600	167400	1.54713
			2070	RCP 8.5	78400	-29800	-0.275416
Columbina squammata	OAV	OT	Current	Current	198700	0	0
			2050	RCP 2.6	491200	292500	1.47207
			2050	RCP 6.0	535100	336400	1.693
			2050	RCP 8.5	1129100	930400	4.68244
			2070	RCP 2.6	424700	226000	1.13739
			2070	RCP 6.0	777700	579000	2.91394
			2070	RCP 8.5	1429200	1230500	6.19275
Columbina talpacoti	OAV	OT	Current	Current	128600	0	0
			2050	RCP 2.6	158500	29900	0.232504
			2050	RCP 6.0	216800	88200	0.685848
			2050	RCP 8.5	121000	-7600	-0.059098
			2070	RCP 2.6	136100	7500	0.0583204
			2070	RCP 6.0	207500	78900	0.61353
			2070	RCP 8.5	19100	-109500	-0.851477
Conopophaga aurita	FT	IN	Current	Current	854600	0	0
			2050	RCP 2.6	490400	-364200	-0.426164
			2050	RCP 6.0	333200	-521400	-0.61011
			2050	RCP 8.5	75700	-778900	-0.911421
			2070	RCP 2.6	365700	-488900	-0.572081
			2070	RCP 6.0	122300	-732300	-0.856892
			2070	RCP 8.5	8700	-845900	-0.98982
Conopophaga melanogaster	FT	IN	Current	Current	743600	0	0
			2050	RCP 2.6	626500	-117100	-0.157477
			2050	RCP 6.0	605300	-138300	-0.185987
			2050	RCP 8.5	101100	-642500	-0.86404
			2070	RCP 2.6	553600	-190000	-0.255514
			2070	RCP 6.0	394200	-349400	-0.469876
			2070	RCP 8.5	39900	-703700	-0.946342
Contopus cinereus	FT	IN	Current	Current	63000	0	0
			2050	RCP 2.6	25000	-38000	-0.603175
			2050	RCP 6.0	19000	-44000	-0.698413
			2050	RCP 8.5	300	-62700	-0.995238
			2070	RCP 2.6	17100	-45900	-0.728571
			2070	RCP 6.0	5400	-57600	-0.914286
			2070	RCP 8.5	0	-63000	-1
Contopus nigrescens	FT	IN	Current	Current	788300	0	0
			2050	RCP 2.6	612800	-175500	-0.222631
			2050	RCP 6.0	538600	-249700	-0.316758
			2050	RCP 8.5	58200	-730100	-0.92617
			2070	RCP 2.6	520500	-267800	-0.339718
			2070	RCP 6.0	319100	-469200	-0.595205
			2070	RCP 8.5	30500	-757800	-0.961309
Corythopis torquatus	FT	IN	Current	Current	172600	0	0
			2050	RCP 2.6	271600	99000	0.573581
			2050	RCP 6.0	354500	181900	1.05388
			2050	RCP 8.5	318100	145500	0.84299
			2070	RCP 2.6	235500	62900	0.364426
			2070	RCP 6.0	402100	229500	1.32966
			2070	RCP 8.5	206300	33700	0.195249
Cotinga cayana	FT	FR	Current	Current	630300	0	0
			2050	RCP 2.6	769500	139200	0.220847
			2050	RCP 6.0	736000	105700	0.167698
			2050	RCP 8.5	478400	-151900	-0.240996
			2070	RCP 2.6	679600	49300	0.0782167
			2070	RCP 6.0	665000	34700	0.0550531
			2070	RCP 8.5	460100	-170200	-0.27003
Cotinga cotinga	FT	FR	Current	Current	629800	0	0
			2050	RCP 2.6	733900	104100	0.165291
			2050	RCP 6.0	716300	86500	0.137345
			2050	RCP 8.5	486700	-143100	-0.227215
			2070	RCP 2.6	603400	-26400	-0.0419181
			2070	RCP 6.0	633000	3200	0.00508098
			2070	RCP 8.5	644700	14900	0.0236583
Cranioleuca gutturata	FT	IN	Current	Current	633100	0	0
			2050	RCP 2.6	483700	-149400	-0.235982
			2050	RCP 6.0	502600	-130500	-0.206129
			2050	RCP 8.5	288100	-345000	-0.544938
			2070	RCP 2.6	446300	-186800	-0.295056
			2070	RCP 6.0	571400	-61700	-0.097457
			2070	RCP 8.5	240500	-392600	-0.620123
Crax fasciolata	FT	FR	Current	Current	420100	0	0
			2050	RCP 2.6	429700	9600	0.0228517
			2050	RCP 6.0	371900	-48200	-0.114735
			2050	RCP 8.5	147100	-273000	-0.649845
			2070	RCP 2.6	333600	-86500	-0.205903
			2070	RCP 6.0	305600	-114500	-0.272554
			2070	RCP 8.5	125200	-294900	-0.701976
Crotophaga major	FT	OT	Current	Current	376400	0	0
			2050	RCP 2.6	474100	97700	0.259564
			2050	RCP 6.0	400000	23600	0.0626993
			2050	RCP 8.5	185600	-190800	-0.506908
			2070	RCP 2.6	372600	-3800	-0.0100956
			2070	RCP 6.0	294400	-82000	-0.217853
			2070	RCP 8.5	41000	-335400	-0.891073
Crypturellus cinereus	FT	FR	Current	Current	614900	0	0
			2050	RCP 2.6	925700	310800	0.505448
			2050	RCP 6.0	952700	337800	0.549358
			2050	RCP 8.5	1073700	458800	0.746138
			2070	RCP 2.6	859000	244100	0.396975
			2070	RCP 6.0	1056000	441100	0.717352
			2070	RCP 8.5	1120200	505300	0.82176
Crypturellus parvirostris	OAV	OT	Current	Current	362100	0	0
			2050	RCP 2.6	192100	-170000	-0.469484
			2050	RCP 6.0	211000	-151100	-0.417288
			2050	RCP 8.5	225500	-136600	-0.377244
			2070	RCP 2.6	149900	-212200	-0.586026
			2070	RCP 6.0	233400	-128700	-0.355427
			2070	RCP 8.5	217100	-145000	-0.400442
Crypturellus soui	FT	OT	Current	Current	67500	0	0
			2050	RCP 2.6	114500	47000	0.696296
			2050	RCP 6.0	139900	72400	1.07259
			2050	RCP 8.5	64900	-2600	-0.0385185
			2070	RCP 2.6	92100	24600	0.364444
			2070	RCP 6.0	113600	46100	0.682963
			2070	RCP 8.5	13900	-53600	-0.794074
Crypturellus strigulosus	FT	OT	Current	Current	1327200	0	0
			2050	RCP 2.6	792500	-534700	-0.402878
			2050	RCP 6.0	601300	-725900	-0.546941
			2050	RCP 8.5	34600	-1292600	-0.97393
			2070	RCP 2.6	734800	-592400	-0.446353
			2070	RCP 6.0	218200	-1109000	-0.835594
			2070	RCP 8.5	0	-1327200	-1
Crypturellus tataupa	FT	OT	Current	Current	45700	0	0
			2050	RCP 2.6	0	-45700	-1
			2050	RCP 6.0	0	-45700	-1
			2050	RCP 8.5	0	-45700	-1
			2070	RCP 2.6	0	-45700	-1
			2070	RCP 6.0	0	-45700	-1
			2070	RCP 8.5	0	-45700	-1
Crypturellus undulatus	FT	FR	Current	Current	156200	0	0
			2050	RCP 2.6	393300	237100	1.51793
			2050	RCP 6.0	422700	266500	1.70615
			2050	RCP 8.5	564400	408200	2.61332
			2070	RCP 2.6	331900	175700	1.12484
			2070	RCP 6.0	480300	324100	2.0749
			2070	RCP 8.5	1055700	899500	5.75864
Crypturellus variegatus	FT	FR	Current	Current	747400	0	0
			2050	RCP 2.6	561100	-186300	-0.249264
			2050	RCP 6.0	550200	-197200	-0.263848
			2050	RCP 8.5	435200	-312200	-0.417715
			2070	RCP 2.6	507000	-240400	-0.321648
			2070	RCP 6.0	492800	-254600	-0.340648
			2070	RCP 8.5	131800	-615600	-0.823655
Cyanerpes caeruleus	OAV	OT	Current	Current	44100	0	0
			2050	RCP 2.6	26400	-17700	-0.401361
			2050	RCP 6.0	25200	-18900	-0.428571
			2050	RCP 8.5	21000	-23100	-0.52381
			2070	RCP 2.6	19400	-24700	-0.560091
			2070	RCP 6.0	26700	-17400	-0.394558
			2070	RCP 8.5	9400	-34700	-0.786848
Cyanerpes cyaneus	FT	OT	Current	Current	92700	0	0
			2050	RCP 2.6	64200	-28500	-0.307443
			2050	RCP 6.0	43400	-49300	-0.531823
			2050	RCP 8.5	46500	-46200	-0.498382
			2070	RCP 2.6	41500	-51200	-0.552319
			2070	RCP 6.0	37600	-55100	-0.594391
			2070	RCP 8.5	46700	-46000	-0.496224
Cyanocorax cyanopogon	OAV	OT	Current	Current	393500	0	0
			2050	RCP 2.6	192200	-201300	-0.511563
			2050	RCP 6.0	153200	-240300	-0.610673
			2050	RCP 8.5	88600	-304900	-0.774841
			2070	RCP 2.6	166500	-227000	-0.576874
			2070	RCP 6.0	115300	-278200	-0.706989
			2070	RCP 8.5	37100	-356400	-0.905718
Cyanoloxia rothschildii	FT	FR	Current	Current	625400	0	0
			2050	RCP 2.6	660800	35400	0.0566038
			2050	RCP 6.0	593900	-31500	-0.0503678
			2050	RCP 8.5	548000	-77400	-0.123761
			2070	RCP 2.6	560100	-65300	-0.104413
			2070	RCP 6.0	630200	4800	0.00767509
			2070	RCP 8.5	429300	-196100	-0.313559
Cyclarhis gujanensis	FT	IN	Current	Current	278100	0	0
			2050	RCP 2.6	65500	-212600	-0.764473
			2050	RCP 6.0	53500	-224600	-0.807623
			2050	RCP 8.5	29500	-248600	-0.893923
			2070	RCP 2.6	46000	-232100	-0.834592
			2070	RCP 6.0	52500	-225600	-0.811219
			2070	RCP 8.5	2300	-275800	-0.99173
Cymbilaimus lineatus	FT	IN	Current	Current	527700	0	0
			2050	RCP 2.6	446900	-80800	-0.153117
			2050	RCP 6.0	434300	-93400	-0.176995
			2050	RCP 8.5	135500	-392200	-0.743225
			2070	RCP 2.6	380600	-147100	-0.278757
			2070	RCP 6.0	320300	-207400	-0.393026
			2070	RCP 8.5	56800	-470900	-0.892363
Dacnis cayana	FT	OT	Current	Current	292400	0	0
			2050	RCP 2.6	187900	-104500	-0.357387
			2050	RCP 6.0	214800	-77600	-0.26539
			2050	RCP 8.5	260900	-31500	-0.107729
			2070	RCP 2.6	162900	-129500	-0.442886
			2070	RCP 6.0	246800	-45600	-0.155951
			2070	RCP 8.5	176900	-115500	-0.395007
Dacnis lineata	FT	FR	Current	Current	200300	0	0
			2050	RCP 2.6	345100	144800	0.722916
			2050	RCP 6.0	403700	203400	1.01548
			2050	RCP 8.5	352200	151900	0.758362
			2070	RCP 2.6	271600	71300	0.355966
			2070	RCP 6.0	448800	248500	1.24064
			2070	RCP 8.5	485600	285300	1.42436
Daptrius ater	FT	OT	Current	Current	335800	0	0
			2050	RCP 2.6	692000	356200	1.06075
			2050	RCP 6.0	798500	462700	1.3779
			2050	RCP 8.5	839100	503300	1.49881
			2070	RCP 2.6	621600	285800	0.851102
			2070	RCP 6.0	923800	588000	1.75104
			2070	RCP 8.5	940100	604300	1.79958
Deconychura longicauda	FT	IN	Current	Current	276400	0	0
			2050	RCP 2.6	120400	-156000	-0.564399
			2050	RCP 6.0	97200	-179200	-0.648336
			2050	RCP 8.5	26700	-249700	-0.903401
			2070	RCP 2.6	98100	-178300	-0.64508
			2070	RCP 6.0	60200	-216200	-0.7822
			2070	RCP 8.5	100	-276300	-0.999638
Dendrocincla fuliginosa	FT	IN	Current	Current	319200	0	0
			2050	RCP 2.6	125300	-193900	-0.607456
			2050	RCP 6.0	41100	-278100	-0.871241
			2050	RCP 8.5	10800	-308400	-0.966165
			2070	RCP 2.6	71700	-247500	-0.775376
			2070	RCP 6.0	21000	-298200	-0.934211
			2070	RCP 8.5	2200	-317000	-0.993108
Dendrocincla merula	FT	IN	Current	Current	759200	0	0
			2050	RCP 2.6	936300	177100	0.233272
			2050	RCP 6.0	989700	230500	0.303609
			2050	RCP 8.5	950900	191700	0.252503
			2070	RCP 2.6	873400	114200	0.150421
			2070	RCP 6.0	947200	188000	0.247629
			2070	RCP 8.5	822200	63000	0.0829821
Dendroplex picus	FT	IN	Current	Current	450400	0	0
			2050	RCP 2.6	876800	426400	0.946714
			2050	RCP 6.0	939600	489200	1.08615
			2050	RCP 8.5	1164600	714200	1.5857
			2070	RCP 2.6	779100	328700	0.729796
			2070	RCP 6.0	1157600	707200	1.57016
			2070	RCP 8.5	1571700	1121300	2.48956
Dendrocolaptes retentus	FT	IN	Current	Current	400900	0	0
			2050	RCP 2.6	291800	-109100	-0.272138
			2050	RCP 6.0	198700	-202200	-0.504365
			2050	RCP 8.5	2400	-398500	-0.994013
			2070	RCP 2.6	230800	-170100	-0.424295
			2070	RCP 6.0	58400	-342500	-0.854328
			2070	RCP 8.5	0	-400900	-1
Dendrexetastes rufigula	FT	IN	Current	Current	342100	0	0
			2050	RCP 2.6	325100	-17000	-0.0496931
			2050	RCP 6.0	314400	-27700	-0.0809705
			2050	RCP 8.5	82800	-259300	-0.757966
			2070	RCP 2.6	260200	-81900	-0.239404
			2070	RCP 6.0	176400	-165700	-0.484361
			2070	RCP 8.5	71500	-270600	-0.790997
Deroptyus accipitrinus	FT	OT	Current	Current	1000400	0	0
			2050	RCP 2.6	1191800	191400	0.191323
			2050	RCP 6.0	1140300	139900	0.139844
			2050	RCP 8.5	217100	-783300	-0.782987
			2070	RCP 2.6	1074100	73700	0.0736705
			2070	RCP 6.0	807300	-193100	-0.193023
			2070	RCP 8.5	150600	-849800	-0.84946
Dichrozona cincta	FT	IN	Current	Current	537200	0	0
			2050	RCP 2.6	419100	-118100	-0.219844
			2050	RCP 6.0	427900	-109300	-0.203462
			2050	RCP 8.5	228000	-309200	-0.575577
			2070	RCP 2.6	384000	-153200	-0.285182
			2070	RCP 6.0	384400	-152800	-0.284438
			2070	RCP 8.5	98300	-438900	-0.817014
Diopsittaca nobilis	OAV	OT	Current	Current	505800	0	0
			2050	RCP 2.6	660400	154600	0.305654
			2050	RCP 6.0	704100	198300	0.392052
			2050	RCP 8.5	663500	157700	0.311783
			2070	RCP 2.6	627800	122000	0.241202
			2070	RCP 6.0	710200	204400	0.404112
			2070	RCP 8.5	663400	157600	0.311586
Discosura langsdorffi	FT	NE	Current	Current	277200	0	0
			2050	RCP 2.6	114300	-162900	-0.587662
			2050	RCP 6.0	58800	-218400	-0.787879
			2050	RCP 8.5	163600	-113600	-0.409812
			2070	RCP 2.6	84600	-192600	-0.694805
			2070	RCP 6.0	79900	-197300	-0.71176
			2070	RCP 8.5	80700	-196500	-0.708874
Dixiphia pipra	FT	FR	Current	Current	344300	0	0
			2050	RCP 2.6	324000	-20300	-0.0589602
			2050	RCP 6.0	309700	-34600	-0.100494
			2050	RCP 8.5	240900	-103400	-0.300319
			2070	RCP 2.6	262400	-81900	-0.237874
			2070	RCP 6.0	227300	-117000	-0.33982
			2070	RCP 8.5	85500	-258800	-0.75167
Donacobius atricapilla	FT	IN	Current	Current	207400	0	0
			2050	RCP 2.6	497000	289600	1.39634
			2050	RCP 6.0	536400	329000	1.58631
			2050	RCP 8.5	357900	150500	0.725651
			2070	RCP 2.6	411000	203600	0.981678
			2070	RCP 6.0	531500	324100	1.56268
			2070	RCP 8.5	452800	245400	1.18322
Dromococcyx pavoninus	FT	IN	Current	Current	76600	0	0
			2050	RCP 2.6	136600	60000	0.78329
			2050	RCP 6.0	179700	103100	1.34595
			2050	RCP 8.5	128700	52100	0.680157
			2070	RCP 2.6	92900	16300	0.212794
			2070	RCP 6.0	198100	121500	1.58616
			2070	RCP 8.5	73600	-3000	-0.0391645
Dromococcyx phasianellus	OAV	IN	Current	Current	17600	0	0
			2050	RCP 2.6	177200	159600	9.06818
			2050	RCP 6.0	182100	164500	9.34659
			2050	RCP 8.5	363300	345700	19.642
			2070	RCP 2.6	160900	143300	8.14205
			2070	RCP 6.0	203400	185800	10.5568
			2070	RCP 8.5	390600	373000	21.1932
Dryocopus lineatus	FT	IN	Current	Current	103700	0	0
			2050	RCP 2.6	121200	17500	0.168756
			2050	RCP 6.0	131200	27500	0.265188
			2050	RCP 8.5	84300	-19400	-0.187078
			2070	RCP 2.6	97500	-6200	-0.0597878
			2070	RCP 6.0	126700	23000	0.221794
			2070	RCP 8.5	26300	-77400	-0.746384
Elaenia chiriquensis	OAV	OT	Current	Current	204700	0	0
			2050	RCP 2.6	527200	322500	1.57548
			2050	RCP 6.0	610900	406200	1.98437
			2050	RCP 8.5	907700	703000	3.43429
			2070	RCP 2.6	443400	238700	1.1661
			2070	RCP 6.0	882500	677800	3.31119
			2070	RCP 8.5	903300	698600	3.4128
Elaenia cristata	OAV	OT	Current	Current	466800	0	0
			2050	RCP 2.6	481900	15100	0.0323479
			2050	RCP 6.0	450700	-16100	-0.0344901
			2050	RCP 8.5	448400	-18400	-0.0394173
			2070	RCP 2.6	438800	-28000	-0.0599829
			2070	RCP 6.0	457200	-9600	-0.0205656
			2070	RCP 8.5	169800	-297000	-0.636247
Elaenia flavogaster	OAV	OT	Current	Current	100200	0	0
			2050	RCP 2.6	115100	14900	0.148703
			2050	RCP 6.0	127900	27700	0.276447
			2050	RCP 8.5	148600	48400	0.483034
			2070	RCP 2.6	95400	-4800	-0.0479042
			2070	RCP 6.0	162800	62600	0.62475
			2070	RCP 8.5	108800	8600	0.0858283
Elanoides forficatus	FT	IN	Current	Current	134000	0	0
			2050	RCP 2.6	72700	-61300	-0.457463
			2050	RCP 6.0	45800	-88200	-0.658209
			2050	RCP 8.5	0	-134000	-1
			2070	RCP 2.6	54300	-79700	-0.594776
			2070	RCP 6.0	12900	-121100	-0.903731
			2070	RCP 8.5	0	-134000	-1
Elanus leucurus	OAV	OT	Current	Current	31500	0	0
			2050	RCP 2.6	30800	-700	-0.0222222
			2050	RCP 6.0	35500	4000	0.126984
			2050	RCP 8.5	13600	-17900	-0.568254
			2070	RCP 2.6	26800	-4700	-0.149206
			2070	RCP 6.0	16400	-15100	-0.479365
			2070	RCP 8.5	11800	-19700	-0.625397
Emberizoides herbicola	OAV	OT	Current	Current	169900	0	0
			2050	RCP 2.6	377400	207500	1.22131
			2050	RCP 6.0	434600	264700	1.55798
			2050	RCP 8.5	935100	765200	4.50383
			2070	RCP 2.6	343600	173700	1.02237
			2070	RCP 6.0	695700	525800	3.09476
			2070	RCP 8.5	1520500	1350600	7.94938
Empidonomus varius	OAV	IN	Current	Current	143000	0	0
			2050	RCP 2.6	192700	49700	0.347552
			2050	RCP 6.0	205300	62300	0.435664
			2050	RCP 8.5	167500	24500	0.171329
			2070	RCP 2.6	158800	15800	0.11049
			2070	RCP 6.0	163700	20700	0.144755
			2070	RCP 8.5	106800	-36200	-0.253147
Epinecrophylla leucophthalma	FT	IN	Current	Current	938200	0	0
			2050	RCP 2.6	348700	-589500	-0.628331
			2050	RCP 6.0	248900	-689300	-0.734705
			2050	RCP 8.5	11500	-926700	-0.987742
			2070	RCP 2.6	281700	-656500	-0.699744
			2070	RCP 6.0	107900	-830300	-0.884993
			2070	RCP 8.5	0	-938200	-1
Epinecrophylla ornata	FT	IN	Current	Current	685600	0	0
			2050	RCP 2.6	329400	-356200	-0.519545
			2050	RCP 6.0	291400	-394200	-0.574971
			2050	RCP 8.5	74100	-611500	-0.891919
			2070	RCP 2.6	291800	-393800	-0.574387
			2070	RCP 6.0	214800	-470800	-0.686698
			2070	RCP 8.5	0	-685600	-1
Eucometis penicillata	FT	IN	Current	Current	22000	0	0
			2050	RCP 2.6	46900	24900	1.13182
			2050	RCP 6.0	35400	13400	0.609091
			2050	RCP 8.5	11700	-10300	-0.468182
			2070	RCP 2.6	37000	15000	0.681818
			2070	RCP 6.0	25800	3800	0.172727
			2070	RCP 8.5	15000	-7000	-0.318182
Eupetomena macroura	FT	NE	Current	Current	14700	0	0
			2050	RCP 2.6	4500	-10200	-0.693878
			2050	RCP 6.0	4200	-10500	-0.714286
			2050	RCP 8.5	3200	-11500	-0.782313
			2070	RCP 2.6	3200	-11500	-0.782313
			2070	RCP 6.0	3000	-11700	-0.795918
			2070	RCP 8.5	3900	-10800	-0.734694
Euphonia chlorotica	OAV	FR	Current	Current	31100	0	0
			2050	RCP 2.6	19300	-11800	-0.379421
			2050	RCP 6.0	32000	900	0.0289389
			2050	RCP 8.5	154700	123600	3.97428
			2070	RCP 2.6	12400	-18700	-0.601286
			2070	RCP 6.0	81800	50700	1.63023
			2070	RCP 8.5	310600	279500	8.98714
Euphonia chrysopasta	FT	OT	Current	Current	353100	0	0
			2050	RCP 2.6	568100	215000	0.608893
			2050	RCP 6.0	705800	352700	0.998867
			2050	RCP 8.5	893600	540500	1.53073
			2070	RCP 2.6	516900	163800	0.463891
			2070	RCP 6.0	919400	566300	1.60379
			2070	RCP 8.5	1065600	712500	2.01784
Euphonia minuta	FT	IN	Current	Current	160700	0	0
			2050	RCP 2.6	177600	16900	0.105165
			2050	RCP 6.0	185000	24300	0.151213
			2050	RCP 8.5	239800	79100	0.492222
			2070	RCP 2.6	145100	-15600	-0.0970753
			2070	RCP 6.0	197600	36900	0.22962
			2070	RCP 8.5	407200	246500	1.53391
Euphonia rufiventris	FT	FR	Current	Current	443600	0	0
			2050	RCP 2.6	405000	-38600	-0.0870153
			2050	RCP 6.0	476400	32800	0.0739405
			2050	RCP 8.5	312800	-130800	-0.29486
			2070	RCP 2.6	357300	-86300	-0.194545
			2070	RCP 6.0	532200	88600	0.199729
			2070	RCP 8.5	220300	-223300	-0.503381
Euphonia violacea	FT	FR	Current	Current	417200	0	0
			2050	RCP 2.6	83300	-333900	-0.800336
			2050	RCP 6.0	35700	-381500	-0.91443
			2050	RCP 8.5	13600	-403600	-0.967402
			2070	RCP 2.6	35600	-381600	-0.914669
			2070	RCP 6.0	11800	-405400	-0.971716
			2070	RCP 8.5	10400	-406800	-0.975072
Euphonia xanthogaster	FT	FR	Current	Current	23800	0	0
			2050	RCP 2.6	4100	-19700	-0.827731
			2050	RCP 6.0	24600	800	0.0336134
			2050	RCP 8.5	305000	281200	11.8151
			2070	RCP 2.6	3700	-20100	-0.844538
			2070	RCP 6.0	127500	103700	4.35714
			2070	RCP 8.5	889300	865500	36.3655
Eupsittula aurea	OAV	OT	Current	Current	66000	0	0
			2050	RCP 2.6	38700	-27300	-0.413636
			2050	RCP 6.0	18300	-47700	-0.722727
			2050	RCP 8.5	74300	8300	0.125758
			2070	RCP 2.6	26900	-39100	-0.592424
			2070	RCP 6.0	11900	-54100	-0.819697
			2070	RCP 8.5	130300	64300	0.974242
Falco deiroleucus	OAV	OT	Current	Current	675500	0	0
			2050	RCP 2.6	227100	-448400	-0.663805
			2050	RCP 6.0	167300	-508200	-0.752332
			2050	RCP 8.5	102300	-573200	-0.848557
			2070	RCP 2.6	204300	-471200	-0.697557
			2070	RCP 6.0	96200	-579300	-0.857587
			2070	RCP 8.5	7500	-668000	-0.988897
Falco femoralis	OAV	OT	Current	Current	13100	0	0
			2050	RCP 2.6	3100	-10000	-0.763359
			2050	RCP 6.0	5100	-8000	-0.610687
			2050	RCP 8.5	200	-12900	-0.984733
			2070	RCP 2.6	2100	-11000	-0.839695
			2070	RCP 6.0	100	-13000	-0.992366
			2070	RCP 8.5	0	-13100	-1
Falco rufigularis	OAV	OT	Current	Current	93300	0	0
			2050	RCP 2.6	201400	108100	1.15863
			2050	RCP 6.0	219200	125900	1.34941
			2050	RCP 8.5	106700	13400	0.143623
			2070	RCP 2.6	149100	55800	0.598071
			2070	RCP 6.0	188400	95100	1.01929
			2070	RCP 8.5	88400	-4900	-0.0525188
Falco sparverius	OAV	IN	Current	Current	45000	0	0
			2050	RCP 2.6	160700	115700	2.57111
			2050	RCP 6.0	163100	118100	2.62444
			2050	RCP 8.5	32200	-12800	-0.284444
			2070	RCP 2.6	127100	82100	1.82444
			2070	RCP 6.0	101000	56000	1.24444
			2070	RCP 8.5	1500	-43500	-0.966667
Fluvicola nengeta	OAV	IN	Current	Current	24700	0	0
			2050	RCP 2.6	4700	-20000	-0.809717
			2050	RCP 6.0	3900	-20800	-0.842105
			2050	RCP 8.5	1100	-23600	-0.955466
			2070	RCP 2.6	4000	-20700	-0.838057
			2070	RCP 6.0	1200	-23500	-0.951417
			2070	RCP 8.5	0	-24700	-1
Formicarius analis	FT	IN	Current	Current	115300	0	0
			2050	RCP 2.6	37100	-78200	-0.678231
			2050	RCP 6.0	21500	-93800	-0.81353
			2050	RCP 8.5	1700	-113600	-0.985256
			2070	RCP 2.6	27000	-88300	-0.765828
			2070	RCP 6.0	3400	-111900	-0.970512
			2070	RCP 8.5	0	-115300	-1
Formicarius colma	FT	IN	Current	Current	527800	0	0
			2050	RCP 2.6	438700	-89100	-0.168814
			2050	RCP 6.0	465800	-62000	-0.117469
			2050	RCP 8.5	403300	-124500	-0.235885
			2070	RCP 2.6	381000	-146800	-0.278136
			2070	RCP 6.0	436900	-90900	-0.172224
			2070	RCP 8.5	278900	-248900	-0.47158
Formicivora grisea	OAV	IN	Current	Current	546500	0	0
			2050	RCP 2.6	804700	258200	0.472461
			2050	RCP 6.0	875400	328900	0.60183
			2050	RCP 8.5	1168900	622400	1.13888
			2070	RCP 2.6	728700	182200	0.333394
			2070	RCP 6.0	1154400	607900	1.11235
			2070	RCP 8.5	1549500	1003000	1.83532
Forpus passerinus	FT	OT	Current	Current	106700	0	0
			2050	RCP 2.6	276200	169500	1.58857
			2050	RCP 6.0	307800	201100	1.88472
			2050	RCP 8.5	239200	132500	1.2418
			2070	RCP 2.6	245900	139200	1.30459
			2070	RCP 6.0	310300	203600	1.90815
			2070	RCP 8.5	84300	-22400	-0.209934
Galbula cyanicollis	FT	IN	Current	Current	1277400	0	0
			2050	RCP 2.6	736800	-540600	-0.423203
			2050	RCP 6.0	563100	-714300	-0.559183
			2050	RCP 8.5	7500	-1269900	-0.994129
			2070	RCP 2.6	702100	-575300	-0.450368
			2070	RCP 6.0	252600	-1024800	-0.802255
			2070	RCP 8.5	0	-1277400	-1
Galbula dea	FT	IN	Current	Current	743800	0	0
			2050	RCP 2.6	799500	55700	0.0748857
			2050	RCP 6.0	766000	22200	0.0298467
			2050	RCP 8.5	601400	-142400	-0.191449
			2070	RCP 2.6	698400	-45400	-0.0610379
			2070	RCP 6.0	731300	-12500	-0.0168056
			2070	RCP 8.5	501900	-241900	-0.325222
Galbula ruficauda	FT	IN	Current	Current	58900	0	0
			2050	RCP 2.6	90300	31400	0.533107
			2050	RCP 6.0	135700	76800	1.3039
			2050	RCP 8.5	212300	153400	2.60441
			2070	RCP 2.6	73300	14400	0.244482
			2070	RCP 6.0	168300	109400	1.85739
			2070	RCP 8.5	254700	195800	3.32428
Gampsonyx swainsonii	OAV	OT	Current	Current	319700	0	0
			2050	RCP 2.6	465100	145400	0.454801
			2050	RCP 6.0	519900	200200	0.626212
			2050	RCP 8.5	575200	255500	0.799187
			2070	RCP 2.6	402300	82600	0.258367
			2070	RCP 6.0	577300	257600	0.805755
			2070	RCP 8.5	458000	138300	0.432593
Geotrygon montana	FT	OT	Current	Current	48700	0	0
			2050	RCP 2.6	5500	-43200	-0.887064
			2050	RCP 6.0	3300	-45400	-0.932238
			2050	RCP 8.5	0	-48700	-1
			2070	RCP 2.6	3800	-44900	-0.921971
			2070	RCP 6.0	500	-48200	-0.989733
			2070	RCP 8.5	0	-48700	-1
Geotrygon violacea	FT	OT	Current	Current	17900	0	0
			2050	RCP 2.6	0	-17900	-1
			2050	RCP 6.0	0	-17900	-1
			2050	RCP 8.5	0	-17900	-1
			2070	RCP 2.6	0	-17900	-1
			2070	RCP 6.0	0	-17900	-1
			2070	RCP 8.5	0	-17900	-1
Geranoaetus albicaudatus	OAV	OT	Current	Current	130200	0	0
			2050	RCP 2.6	180300	50100	0.384793
			2050	RCP 6.0	274200	144000	1.10599
			2050	RCP 8.5	664200	534000	4.10138
			2070	RCP 2.6	148000	17800	0.136713
			2070	RCP 6.0	416000	285800	2.19508
			2070	RCP 8.5	197000	66800	0.513057
Geranospiza caerulescens	FT	OT	Current	Current	84100	0	0
			2050	RCP 2.6	239500	155400	1.8478
			2050	RCP 6.0	276200	192100	2.28419
			2050	RCP 8.5	347500	263400	3.13199
			2070	RCP 2.6	213300	129200	1.53627
			2070	RCP 6.0	344100	260000	3.09156
			2070	RCP 8.5	83100	-1000	-0.0118906
Glaucidium brasilianum	OAV	IN	Current	Current	21600	0	0
			2050	RCP 2.6	96900	75300	3.48611
			2050	RCP 6.0	166700	145100	6.71759
			2050	RCP 8.5	264700	243100	11.2546
			2070	RCP 2.6	80100	58500	2.70833
			2070	RCP 6.0	214400	192800	8.92593
			2070	RCP 8.5	51200	29600	1.37037
Glaucidium hardyi	FT	IN	Current	Current	923300	0	0
			2050	RCP 2.6	406900	-516400	-0.559298
			2050	RCP 6.0	313300	-610000	-0.660674
			2050	RCP 8.5	61200	-862100	-0.933716
			2070	RCP 2.6	339700	-583600	-0.632081
			2070	RCP 6.0	142400	-780900	-0.845771
			2070	RCP 8.5	30000	-893300	-0.967508
Glaucis hirsutus	FT	NE	Current	Current	203900	0	0
			2050	RCP 2.6	174800	-29100	-0.142717
			2050	RCP 6.0	178500	-25400	-0.124571
			2050	RCP 8.5	99400	-104500	-0.512506
			2070	RCP 2.6	135900	-68000	-0.333497
			2070	RCP 6.0	172900	-31000	-0.152035
			2070	RCP 8.5	40300	-163600	-0.802354
Glyphorynchus spirurus	FT	IN	Current	Current	272300	0	0
			2050	RCP 2.6	62300	-210000	-0.771208
			2050	RCP 6.0	42300	-230000	-0.844657
			2050	RCP 8.5	1300	-271000	-0.995226
			2070	RCP 2.6	47800	-224500	-0.824458
			2070	RCP 6.0	4000	-268300	-0.98531
			2070	RCP 8.5	0	-272300	-1
Grallaria varia	FT	IN	Current	Current	158500	0	0
			2050	RCP 2.6	15000	-143500	-0.905363
			2050	RCP 6.0	4400	-154100	-0.97224
			2050	RCP 8.5	300	-158200	-0.998107
			2070	RCP 2.6	4300	-154200	-0.972871
			2070	RCP 6.0	100	-158400	-0.999369
			2070	RCP 8.5	0	-158500	-1
Granatellus pelzelni	FT	IN	Current	Current	1383200	0	0
			2050	RCP 2.6	1377000	-6200	-0.00448236
			2050	RCP 6.0	1359300	-23900	-0.0172788
			2050	RCP 8.5	1017000	-366200	-0.264748
			2070	RCP 2.6	1286000	-97200	-0.0702718
			2070	RCP 6.0	1314600	-68600	-0.0495951
			2070	RCP 8.5	982100	-401100	-0.28998
Gymnoderus foetidus	FT	FR	Current	Current	422400	0	0
			2050	RCP 2.6	706600	284200	0.672822
			2050	RCP 6.0	868600	446200	1.05634
			2050	RCP 8.5	1052900	630500	1.49266
			2070	RCP 2.6	607600	185200	0.438447
			2070	RCP 6.0	1041100	618700	1.46473
			2070	RCP 8.5	1412900	990500	2.34493
Habia rubra	FT	IN	Current	Current	812800	0	0
			2050	RCP 2.6	152400	-660400	-0.8125
			2050	RCP 6.0	103000	-709800	-0.873278
			2050	RCP 8.5	0	-812800	-1
			2070	RCP 2.6	117600	-695200	-0.855315
			2070	RCP 6.0	45100	-767700	-0.944513
			2070	RCP 8.5	0	-812800	-1
Harpagus bidentatus	FT	IN	Current	Current	174300	0	0
			2050	RCP 2.6	80100	-94200	-0.540448
			2050	RCP 6.0	72100	-102200	-0.586345
			2050	RCP 8.5	11900	-162400	-0.931727
			2070	RCP 2.6	51700	-122600	-0.703385
			2070	RCP 6.0	42700	-131600	-0.75502
			2070	RCP 8.5	6600	-167700	-0.962134
Harpia harpyja	FT	OT	Current	Current	768900	0	0
			2050	RCP 2.6	879300	110400	0.143582
			2050	RCP 6.0	789100	20200	0.0262713
			2050	RCP 8.5	999800	230900	0.300299
			2070	RCP 2.6	759000	-9900	-0.0128755
			2070	RCP 6.0	845400	76500	0.0994928
			2070	RCP 8.5	1552900	784000	1.01964
Heliothryx auritus	FT	NE	Current	Current	582100	0	0
			2050	RCP 2.6	488800	-93300	-0.160282
			2050	RCP 6.0	402600	-179500	-0.308366
			2050	RCP 8.5	114600	-467500	-0.803127
			2070	RCP 2.6	396100	-186000	-0.319533
			2070	RCP 6.0	206800	-375300	-0.644735
			2070	RCP 8.5	13700	-568400	-0.976465
Helicolestes hamatus	FT	IN	Current	Current	111100	0	0
			2050	RCP 2.6	217300	106200	0.955896
			2050	RCP 6.0	294300	183200	1.64896
			2050	RCP 8.5	688900	577800	5.20072
			2070	RCP 2.6	188700	77600	0.69847
			2070	RCP 6.0	493700	382600	3.44374
			2070	RCP 8.5	1023000	911900	8.20792
Heliomaster longirostris	FT	NE	Current	Current	138900	0	0
			2050	RCP 2.6	113400	-25500	-0.183585
			2050	RCP 6.0	110300	-28600	-0.205904
			2050	RCP 8.5	19700	-119200	-0.858171
			2070	RCP 2.6	75100	-63800	-0.459323
			2070	RCP 6.0	84000	-54900	-0.395248
			2070	RCP 8.5	2500	-136400	-0.982001
Hemitriccus griseipectus	FT	IN	Current	Current	726400	0	0
			2050	RCP 2.6	295900	-430500	-0.592649
			2050	RCP 6.0	351600	-374800	-0.515969
			2050	RCP 8.5	171400	-555000	-0.764042
			2070	RCP 2.6	258000	-468400	-0.644824
			2070	RCP 6.0	327800	-398600	-0.548733
			2070	RCP 8.5	109700	-616700	-0.848981
Hemithraupis guira	FT	IN	Current	Current	189400	0	0
			2050	RCP 2.6	32800	-156600	-0.826822
			2050	RCP 6.0	49000	-140400	-0.741288
			2050	RCP 8.5	11900	-177500	-0.93717
			2070	RCP 2.6	23200	-166200	-0.877508
			2070	RCP 6.0	34700	-154700	-0.81679
			2070	RCP 8.5	0	-189400	-1
Hemitriccus margaritaceiventer	OAV	IN	Current	Current	16800	0	0
			2050	RCP 2.6	5700	-11100	-0.660714
			2050	RCP 6.0	10900	-5900	-0.35119
			2050	RCP 8.5	30800	14000	0.833333
			2070	RCP 2.6	3000	-13800	-0.821429
			2070	RCP 6.0	51000	34200	2.03571
			2070	RCP 8.5	54200	37400	2.22619
Hemitriccus minimus	FT	IN	Current	Current	1042000	0	0
			2050	RCP 2.6	928800	-113200	-0.108637
			2050	RCP 6.0	844000	-198000	-0.190019
			2050	RCP 8.5	153600	-888400	-0.852591
			2070	RCP 2.6	868400	-173600	-0.166603
			2070	RCP 6.0	584700	-457300	-0.438868
			2070	RCP 8.5	7800	-1034200	-0.992514
Hemitriccus minor	FT	IN	Current	Current	1241500	0	0
			2050	RCP 2.6	867000	-374500	-0.301651
			2050	RCP 6.0	759100	-482400	-0.388562
			2050	RCP 8.5	186300	-1055200	-0.84994
			2070	RCP 2.6	794500	-447000	-0.360048
			2070	RCP 6.0	591700	-649800	-0.523399
			2070	RCP 8.5	0	-1241500	-1
Hemitriccus striaticollis	OAV	IN	Current	Current	526800	0	0
			2050	RCP 2.6	560900	34100	0.0647304
			2050	RCP 6.0	606600	79800	0.151481
			2050	RCP 8.5	794300	267500	0.507783
			2070	RCP 2.6	502000	-24800	-0.0470767
			2070	RCP 6.0	632300	105500	0.200266
			2070	RCP 8.5	902100	375300	0.712415
Herpetotheres cachinnans	FT	OT	Current	Current	86400	0	0
			2050	RCP 2.6	93900	7500	0.0868056
			2050	RCP 6.0	103700	17300	0.200231
			2050	RCP 8.5	9300	-77100	-0.892361
			2070	RCP 2.6	81900	-4500	-0.0520833
			2070	RCP 6.0	65100	-21300	-0.246528
			2070	RCP 8.5	500	-85900	-0.994213
Herpsilochmus rufimarginatus	FT	IN	Current	Current	373500	0	0
			2050	RCP 2.6	100200	-273300	-0.731727
			2050	RCP 6.0	37900	-335600	-0.898527
			2050	RCP 8.5	8700	-364800	-0.976707
			2070	RCP 2.6	81600	-291900	-0.781526
			2070	RCP 6.0	15000	-358500	-0.959839
			2070	RCP 8.5	12500	-361000	-0.966533
Heterospizias meridionalis	OAV	OT	Current	Current	270500	0	0
			2050	RCP 2.6	523800	253300	0.936414
			2050	RCP 6.0	551600	281100	1.03919
			2050	RCP 8.5	672400	401900	1.48577
			2070	RCP 2.6	467700	197200	0.72902
			2070	RCP 6.0	638000	367500	1.3586
			2070	RCP 8.5	810300	539800	1.99556
Hydropsalis climacocerca	FT	IN	Current	Current	325400	0	0
			2050	RCP 2.6	709100	383700	1.17916
			2050	RCP 6.0	795600	470200	1.44499
			2050	RCP 8.5	813500	488100	1.5
			2070	RCP 2.6	641300	315900	0.970805
			2070	RCP 6.0	841600	516200	1.58636
			2070	RCP 8.5	665000	339600	1.04364
Hydropsalis maculicaudus	OAV	IN	Current	Current	463700	0	0
			2050	RCP 2.6	943400	479700	1.03451
			2050	RCP 6.0	1006500	542800	1.17058
			2050	RCP 8.5	1272700	809000	1.74466
			2070	RCP 2.6	886600	422900	0.912012
			2070	RCP 6.0	1087700	624000	1.3457
			2070	RCP 8.5	1287500	823800	1.77658
Hydropsalis parvula	FT	IN	Current	Current	182600	0	0
			2050	RCP 2.6	86700	-95900	-0.525192
			2050	RCP 6.0	93700	-88900	-0.486857
			2050	RCP 8.5	129800	-52800	-0.289157
			2070	RCP 2.6	54400	-128200	-0.702081
			2070	RCP 6.0	170400	-12200	-0.0668127
			2070	RCP 8.5	1700	-180900	-0.99069
Hylexetastes brigidai	FT	IN	Current	Current	220700	0	0
			2050	RCP 2.6	36300	-184400	-0.835523
			2050	RCP 6.0	7800	-212900	-0.964658
			2050	RCP 8.5	0	-220700	-1
			2070	RCP 2.6	19800	-200900	-0.910285
			2070	RCP 6.0	1300	-219400	-0.99411
			2070	RCP 8.5	0	-220700	-1
Hylopezus berlepschi	FT	IN	Current	Current	1066600	0	0
			2050	RCP 2.6	404100	-662500	-0.621133
			2050	RCP 6.0	277300	-789300	-0.740015
			2050	RCP 8.5	37600	-1029000	-0.964748
			2070	RCP 2.6	375600	-691000	-0.647853
			2070	RCP 6.0	142400	-924200	-0.866492
			2070	RCP 8.5	1200	-1065400	-0.998875
Hylocharis cyanus	FT	NE	Current	Current	94900	0	0
			2050	RCP 2.6	281500	186600	1.96628
			2050	RCP 6.0	360800	265900	2.8019
			2050	RCP 8.5	778300	683400	7.20126
			2070	RCP 2.6	239600	144700	1.52476
			2070	RCP 6.0	590500	495600	5.22234
			2070	RCP 8.5	1302100	1207200	12.7208
Hylophylax naevius	FT	IN	Current	Current	722500	0	0
			2050	RCP 2.6	860400	137900	0.190865
			2050	RCP 6.0	877100	154600	0.213979
			2050	RCP 8.5	821000	98500	0.136332
			2070	RCP 2.6	776700	54200	0.0750173
			2070	RCP 6.0	891100	168600	0.233356
			2070	RCP 8.5	776400	53900	0.0746021
Hylopezus paraensis	FT	IN	Current	Current	453700	0	0
			2050	RCP 2.6	94400	-359300	-0.791933
			2050	RCP 6.0	34300	-419400	-0.924399
			2050	RCP 8.5	0	-453700	-1
			2070	RCP 2.6	63600	-390100	-0.859819
			2070	RCP 6.0	900	-452800	-0.998016
			2070	RCP 8.5	0	-453700	-1
Hylophilus pectoralis	FT	IN	Current	Current	650700	0	0
			2050	RCP 2.6	886800	236100	0.36284
			2050	RCP 6.0	856800	206100	0.316736
			2050	RCP 8.5	621400	-29300	-0.0450284
			2070	RCP 2.6	799100	148400	0.228062
			2070	RCP 6.0	765800	115100	0.176886
			2070	RCP 8.5	517500	-133200	-0.204703
Hylophylax punctulatus	FT	IN	Current	Current	819200	0	0
			2050	RCP 2.6	365800	-453400	-0.553467
			2050	RCP 6.0	290800	-528400	-0.64502
			2050	RCP 8.5	3600	-815600	-0.995605
			2070	RCP 2.6	315400	-503800	-0.61499
			2070	RCP 6.0	112100	-707100	-0.863159
			2070	RCP 8.5	0	-819200	-1
Hylocharis sapphirina	FT	NE	Current	Current	850200	0	0
			2050	RCP 2.6	1041500	191300	0.225006
			2050	RCP 6.0	1013000	162800	0.191484
			2050	RCP 8.5	1158200	308000	0.362268
			2070	RCP 2.6	924800	74600	0.0877441
			2070	RCP 6.0	1026500	176300	0.207363
			2070	RCP 8.5	1151100	300900	0.353917
Hylophilus semicinereus	FT	IN	Current	Current	1345700	0	0
			2050	RCP 2.6	1348800	3100	0.00230363
			2050	RCP 6.0	1326200	-19500	-0.0144906
			2050	RCP 8.5	1210100	-135600	-0.100765
			2070	RCP 2.6	1251700	-94000	-0.0698521
			2070	RCP 6.0	1354200	8500	0.00631642
			2070	RCP 8.5	1425700	80000	0.0594486
Hypocnemoides maculicauda	FT	IN	Current	Current	910700	0	0
			2050	RCP 2.6	484000	-426700	-0.468541
			2050	RCP 6.0	380700	-530000	-0.58197
			2050	RCP 8.5	20300	-890400	-0.977709
			2070	RCP 2.6	403000	-507700	-0.557483
			2070	RCP 6.0	134300	-776400	-0.852531
			2070	RCP 8.5	1300	-909400	-0.998573
Hypocnemis striata	FT	IN	Current	Current	1028700	0	0
			2050	RCP 2.6	1070700	42000	0.0408282
			2050	RCP 6.0	1075300	46600	0.0452999
			2050	RCP 8.5	658600	-370100	-0.359774
			2070	RCP 2.6	977800	-50900	-0.0494799
			2070	RCP 6.0	893200	-135500	-0.13172
			2070	RCP 8.5	474200	-554500	-0.53903
Ibycter americanus	FT	IN	Current	Current	150400	0	0
			2050	RCP 2.6	301000	150600	1.00133
			2050	RCP 6.0	306200	155800	1.0359
			2050	RCP 8.5	138700	-11700	-0.0777926
			2070	RCP 2.6	247900	97500	0.648271
			2070	RCP 6.0	380600	230200	1.53059
			2070	RCP 8.5	9700	-140700	-0.935505
Icterus cayanensis	FT	IN	Current	Current	686300	0	0
			2050	RCP 2.6	452900	-233400	-0.340085
			2050	RCP 6.0	405200	-281100	-0.409588
			2050	RCP 8.5	167400	-518900	-0.756083
			2070	RCP 2.6	398100	-288200	-0.419933
			2070	RCP 6.0	298400	-387900	-0.565205
			2070	RCP 8.5	50000	-636300	-0.927146
Ictinia plumbea	FT	IN	Current	Current	37300	0	0
			2050	RCP 2.6	2900	-34400	-0.922252
			2050	RCP 6.0	800	-36500	-0.978552
			2050	RCP 8.5	300	-37000	-0.991957
			2070	RCP 2.6	1100	-36200	-0.970509
			2070	RCP 6.0	500	-36800	-0.986595
			2070	RCP 8.5	0	-37300	-1
Inezia subflava	OAV	IN	Current	Current	938400	0	0
			2050	RCP 2.6	1202600	264200	0.281543
			2050	RCP 6.0	1259700	321300	0.342391
			2050	RCP 8.5	1382300	443900	0.473039
			2070	RCP 2.6	1134000	195600	0.20844
			2070	RCP 6.0	1374400	436000	0.464621
			2070	RCP 8.5	1537200	598800	0.638107
Iodopleura isabellae	FT	IN	Current	Current	815900	0	0
			2050	RCP 2.6	863000	47100	0.0577277
			2050	RCP 6.0	975900	160000	0.196102
			2050	RCP 8.5	1194900	379000	0.464518
			2070	RCP 2.6	823400	7500	0.0091923
			2070	RCP 6.0	1088600	272700	0.334232
			2070	RCP 8.5	1184600	368700	0.451894
Isleria hauxwelli	FT	IN	Current	Current	492800	0	0
			2050	RCP 2.6	423900	-68900	-0.139813
			2050	RCP 6.0	433300	-59500	-0.120739
			2050	RCP 8.5	229100	-263700	-0.535106
			2070	RCP 2.6	366900	-125900	-0.255479
			2070	RCP 6.0	417300	-75500	-0.153206
			2070	RCP 8.5	291800	-201000	-0.407873
Jacamerops aureus	FT	IN	Current	Current	496800	0	0
			2050	RCP 2.6	491900	-4900	-0.00986312
			2050	RCP 6.0	477700	-19100	-0.0384461
			2050	RCP 8.5	173800	-323000	-0.650161
			2070	RCP 2.6	409700	-87100	-0.175322
			2070	RCP 6.0	306200	-190600	-0.383655
			2070	RCP 8.5	60900	-435900	-0.877415
Knipolegus poecilocercus	FT	IN	Current	Current	590200	0	0
			2050	RCP 2.6	1433400	843200	1.42867
			2050	RCP 6.0	1498200	908000	1.53846
			2050	RCP 8.5	1564300	974100	1.65046
			2070	RCP 2.6	1398600	808400	1.36971
			2070	RCP 6.0	1574000	983800	1.66689
			2070	RCP 8.5	1589400	999200	1.69299
Lamprospiza melanoleuca	FT	OT	Current	Current	632500	0	0
			2050	RCP 2.6	238200	-394300	-0.623399
			2050	RCP 6.0	156000	-476500	-0.75336
			2050	RCP 8.5	15800	-616700	-0.97502
			2070	RCP 2.6	168800	-463700	-0.733123
			2070	RCP 6.0	60700	-571800	-0.904032
			2070	RCP 8.5	300	-632200	-0.999526
Lanio cristatus	FT	OT	Current	Current	433000	0	0
			2050	RCP 2.6	279100	-153900	-0.355427
			2050	RCP 6.0	218900	-214100	-0.494457
			2050	RCP 8.5	122800	-310200	-0.716397
			2070	RCP 2.6	229300	-203700	-0.470439
			2070	RCP 6.0	109100	-323900	-0.748037
			2070	RCP 8.5	2400	-430600	-0.994457
Laniocera hypopyrra	FT	IN	Current	Current	576800	0	0
			2050	RCP 2.6	815800	239000	0.414355
			2050	RCP 6.0	830000	253200	0.438974
			2050	RCP 8.5	977300	400500	0.694348
			2070	RCP 2.6	710000	133200	0.230929
			2070	RCP 6.0	924400	347600	0.602635
			2070	RCP 8.5	1103500	526700	0.913141
Lanio luctuosus	FT	IN	Current	Current	311100	0	0
			2050	RCP 2.6	112400	-198700	-0.638701
			2050	RCP 6.0	127500	-183600	-0.590164
			2050	RCP 8.5	37300	-273800	-0.880103
			2070	RCP 2.6	81400	-229700	-0.738348
			2070	RCP 6.0	144200	-166900	-0.536483
			2070	RCP 8.5	48100	-263000	-0.845387
Lanio surinamus	FT	OT	Current	Current	459500	0	0
			2050	RCP 2.6	619000	159500	0.347116
			2050	RCP 6.0	648400	188900	0.411099
			2050	RCP 8.5	614200	154700	0.33667
			2070	RCP 2.6	534200	74700	0.162568
			2070	RCP 6.0	621500	162000	0.352557
			2070	RCP 8.5	466000	6500	0.0141458
Lanio versicolor	FT	IN	Current	Current	269700	0	0
			2050	RCP 2.6	131900	-137800	-0.510938
			2050	RCP 6.0	193100	-76600	-0.284019
			2050	RCP 8.5	44200	-225500	-0.836114
			2070	RCP 2.6	113800	-155900	-0.57805
			2070	RCP 6.0	101400	-168300	-0.624027
			2070	RCP 8.5	4700	-265000	-0.982573
Legatus leucophaius	FT	FR	Current	Current	316800	0	0
			2050	RCP 2.6	103300	-213500	-0.673927
			2050	RCP 6.0	62200	-254600	-0.803662
			2050	RCP 8.5	1500	-315300	-0.995265
			2070	RCP 2.6	67000	-249800	-0.78851
			2070	RCP 6.0	12800	-304000	-0.959596
			2070	RCP 8.5	2200	-314600	-0.993056
Lepidothrix iris	FT	FR	Current	Current	754700	0	0
			2050	RCP 2.6	228900	-525800	-0.696701
			2050	RCP 6.0	117100	-637600	-0.844839
			2050	RCP 8.5	200	-754500	-0.999735
			2070	RCP 2.6	169400	-585300	-0.77554
			2070	RCP 6.0	43800	-710900	-0.941964
			2070	RCP 8.5	0	-754700	-1
Lepidocolaptes layardi	FT	IN	Current	Current	889800	0	0
			2050	RCP 2.6	731400	-158400	-0.178018
			2050	RCP 6.0	581900	-307900	-0.346033
			2050	RCP 8.5	116300	-773500	-0.869296
			2070	RCP 2.6	616900	-272900	-0.306698
			2070	RCP 6.0	345800	-544000	-0.611373
			2070	RCP 8.5	21700	-868100	-0.975612
Leptopogon amaurocephalus	FT	IN	Current	Current	213600	0	0
			2050	RCP 2.6	131200	-82400	-0.385768
			2050	RCP 6.0	146900	-66700	-0.312266
			2050	RCP 8.5	327400	113800	0.532772
			2070	RCP 2.6	104600	-109000	-0.5103
			2070	RCP 6.0	175100	-38500	-0.180243
			2070	RCP 8.5	511800	298200	1.39607
Leptodon cayanensis	FT	OT	Current	Current	42700	0	0
			2050	RCP 2.6	59400	16700	0.391101
			2050	RCP 6.0	58000	15300	0.358314
			2050	RCP 8.5	21300	-21400	-0.501171
			2070	RCP 2.6	50100	7400	0.173302
			2070	RCP 6.0	30500	-12200	-0.285714
			2070	RCP 8.5	11900	-30800	-0.721311
Leptotila rufaxilla	FT	OT	Current	Current	240000	0	0
			2050	RCP 2.6	270400	30400	0.126667
			2050	RCP 6.0	209200	-30800	-0.128333
			2050	RCP 8.5	95400	-144600	-0.6025
			2070	RCP 2.6	208600	-31400	-0.130833
			2070	RCP 6.0	169700	-70300	-0.292917
			2070	RCP 8.5	11800	-228200	-0.950833
Leptotila verreauxi	FT	OT	Current	Current	55900	0	0
			2050	RCP 2.6	115600	59700	1.06798
			2050	RCP 6.0	150000	94100	1.68336
			2050	RCP 8.5	76100	20200	0.36136
			2070	RCP 2.6	100500	44600	0.797853
			2070	RCP 6.0	145100	89200	1.59571
			2070	RCP 8.5	41500	-14400	-0.257603
Leucopternis kuhli	FT	OT	Current	Current	798900	0	0
			2050	RCP 2.6	330000	-468900	-0.586932
			2050	RCP 6.0	259300	-539600	-0.675429
			2050	RCP 8.5	106600	-692300	-0.866567
			2070	RCP 2.6	281400	-517500	-0.647766
			2070	RCP 6.0	170900	-628000	-0.786081
			2070	RCP 8.5	39700	-759200	-0.950307
Lipaugus vociferans	FT	OT	Current	Current	1017200	0	0
			2050	RCP 2.6	984700	-32500	-0.0319505
			2050	RCP 6.0	988100	-29100	-0.0286079
			2050	RCP 8.5	712500	-304700	-0.299548
			2070	RCP 2.6	925300	-91900	-0.090346
			2070	RCP 6.0	856600	-160600	-0.157884
			2070	RCP 8.5	414200	-603000	-0.592804
Lophostrix cristata	FT	IN	Current	Current	114100	0	0
			2050	RCP 2.6	216600	102500	0.898335
			2050	RCP 6.0	204600	90500	0.793164
			2050	RCP 8.5	294400	180300	1.58019
			2070	RCP 2.6	171900	57800	0.506573
			2070	RCP 6.0	278800	164700	1.44347
			2070	RCP 8.5	442200	328100	2.87555
Lophornis gouldii	FT	NE	Current	Current	840600	0	0
			2050	RCP 2.6	705700	-134900	-0.160481
			2050	RCP 6.0	679300	-161300	-0.191887
			2050	RCP 8.5	495200	-345400	-0.410897
			2070	RCP 2.6	695100	-145500	-0.173091
			2070	RCP 6.0	659100	-181500	-0.215917
			2070	RCP 8.5	470400	-370200	-0.4404
Lurocalis semitorquatus	FT	IN	Current	Current	73400	0	0
			2050	RCP 2.6	33600	-39800	-0.542234
			2050	RCP 6.0	10900	-62500	-0.851499
			2050	RCP 8.5	0	-73400	-1
			2070	RCP 2.6	22000	-51400	-0.700272
			2070	RCP 6.0	0	-73400	-1
			2070	RCP 8.5	0	-73400	-1
Machaeropterus pyrocephalus	FT	FR	Current	Current	457500	0	0
			2050	RCP 2.6	288900	-168600	-0.368525
			2050	RCP 6.0	325800	-131700	-0.287869
			2050	RCP 8.5	45000	-412500	-0.901639
			2070	RCP 2.6	218600	-238900	-0.522186
			2070	RCP 6.0	230200	-227300	-0.496831
			2070	RCP 8.5	9600	-447900	-0.979016
Malacoptila rufa	FT	IN	Current	Current	1060300	0	0
			2050	RCP 2.6	786700	-273600	-0.25804
			2050	RCP 6.0	612800	-447500	-0.42205
			2050	RCP 8.5	107200	-953100	-0.898897
			2070	RCP 2.6	723400	-336900	-0.31774
			2070	RCP 6.0	305200	-755100	-0.712157
			2070	RCP 8.5	0	-1060300	-1
Manacus manacus	FT	FR	Current	Current	173700	0	0
			2050	RCP 2.6	120900	-52800	-0.303972
			2050	RCP 6.0	88200	-85500	-0.492228
			2050	RCP 8.5	46500	-127200	-0.732297
			2070	RCP 2.6	86900	-86800	-0.499712
			2070	RCP 6.0	66100	-107600	-0.619459
			2070	RCP 8.5	3200	-170500	-0.981577
Megascops choliba	FT	IN	Current	Current	133700	0	0
			2050	RCP 2.6	76500	-57200	-0.427823
			2050	RCP 6.0	106400	-27300	-0.204188
			2050	RCP 8.5	30600	-103100	-0.771129
			2070	RCP 2.6	57300	-76400	-0.571429
			2070	RCP 6.0	94600	-39100	-0.292446
			2070	RCP 8.5	10600	-123100	-0.920718
Megarynchus pitangua	FT	IN	Current	Current	36700	0	0
			2050	RCP 2.6	91300	54600	1.48774
			2050	RCP 6.0	111400	74700	2.03542
			2050	RCP 8.5	53600	16900	0.46049
			2070	RCP 2.6	82500	45800	1.24796
			2070	RCP 6.0	87200	50500	1.37602
			2070	RCP 8.5	12000	-24700	-0.673025
Megascops usta	FT	IN	Current	Current	424000	0	0
			2050	RCP 2.6	105500	-318500	-0.751179
			2050	RCP 6.0	74200	-349800	-0.825
			2050	RCP 8.5	500	-423500	-0.998821
			2070	RCP 2.6	80000	-344000	-0.811321
			2070	RCP 6.0	9000	-415000	-0.978774
			2070	RCP 8.5	0	-424000	-1
Melanerpes cruentatus	FT	OT	Current	Current	557400	0	0
			2050	RCP 2.6	575100	17700	0.0317546
			2050	RCP 6.0	554600	-2800	-0.00502332
			2050	RCP 8.5	266700	-290700	-0.521529
			2070	RCP 2.6	489800	-67600	-0.121277
			2070	RCP 6.0	391200	-166200	-0.29817
			2070	RCP 8.5	448000	-109400	-0.196268
Mesembrinibis cayennensis	OAV	IN	Current	Current	167700	0	0
			2050	RCP 2.6	703900	536200	3.19738
			2050	RCP 6.0	717300	549600	3.27728
			2050	RCP 8.5	995000	827300	4.93321
			2070	RCP 2.6	648700	481000	2.86822
			2070	RCP 6.0	913500	745800	4.44723
			2070	RCP 8.5	1524100	1356400	8.08825
Microcerculus marginatus	FT	IN	Current	Current	249600	0	0
			2050	RCP 2.6	5700	-243900	-0.977163
			2050	RCP 6.0	3700	-245900	-0.985176
			2050	RCP 8.5	0	-249600	-1
			2070	RCP 2.6	5100	-244500	-0.979567
			2070	RCP 6.0	2300	-247300	-0.990785
			2070	RCP 8.5	0	-249600	-1
Micrastur mintoni	FT	OT	Current	Current	1434000	0	0
			2050	RCP 2.6	1102800	-331200	-0.230962
			2050	RCP 6.0	896900	-537100	-0.374547
			2050	RCP 8.5	212600	-1221400	-0.851743
			2070	RCP 2.6	995300	-438700	-0.305927
			2070	RCP 6.0	572800	-861200	-0.600558
			2070	RCP 8.5	4300	-1429700	-0.997001
Micrastur mirandollei	FT	OT	Current	Current	443700	0	0
			2050	RCP 2.6	317800	-125900	-0.28375
			2050	RCP 6.0	272100	-171600	-0.386748
			2050	RCP 8.5	97800	-345900	-0.779581
			2070	RCP 2.6	274700	-169000	-0.380888
			2070	RCP 6.0	264400	-179300	-0.404102
			2070	RCP 8.5	40100	-403600	-0.909624
Microrhopias quixensis	FT	IN	Current	Current	298500	0	0
			2050	RCP 2.6	67500	-231000	-0.773869
			2050	RCP 6.0	60400	-238100	-0.797655
			2050	RCP 8.5	3800	-294700	-0.98727
			2070	RCP 2.6	47700	-250800	-0.840201
			2070	RCP 6.0	34200	-264300	-0.885427
			2070	RCP 8.5	0	-298500	-1
Micrastur ruficollis	FT	OT	Current	Current	19100	0	0
			2050	RCP 2.6	64600	45500	2.3822
			2050	RCP 6.0	101600	82500	4.31937
			2050	RCP 8.5	131300	112200	5.87435
			2070	RCP 2.6	47900	28800	1.50785
			2070	RCP 6.0	131500	112400	5.88482
			2070	RCP 8.5	157100	138000	7.22513
Micrastur semitorquatus	FT	OT	Current	Current	13000	0	0
			2050	RCP 2.6	75500	62500	4.80769
			2050	RCP 6.0	77800	64800	4.98462
			2050	RCP 8.5	35900	22900	1.76154
			2070	RCP 2.6	57800	44800	3.44615
			2070	RCP 6.0	54400	41400	3.18462
			2070	RCP 8.5	36500	23500	1.80769
Milvago chimachima	OAV	OT	Current	Current	271100	0	0
			2050	RCP 2.6	371900	100800	0.371819
			2050	RCP 6.0	354100	83000	0.30616
			2050	RCP 8.5	392300	121200	0.447068
			2070	RCP 2.6	311200	40100	0.147916
			2070	RCP 6.0	378200	107100	0.395057
			2070	RCP 8.5	365800	94700	0.349318
Mionectes macconnelli	FT	IN	Current	Current	597300	0	0
			2050	RCP 2.6	351600	-245700	-0.411351
			2050	RCP 6.0	284100	-313200	-0.52436
			2050	RCP 8.5	58000	-539300	-0.902896
			2070	RCP 2.6	248900	-348400	-0.583291
			2070	RCP 6.0	142700	-454600	-0.761092
			2070	RCP 8.5	10200	-587100	-0.982923
Mionectes oleagineus	FT	FR	Current	Current	137200	0	0
			2050	RCP 2.6	100000	-37200	-0.271137
			2050	RCP 6.0	77200	-60000	-0.437318
			2050	RCP 8.5	37200	-100000	-0.728863
			2070	RCP 2.6	72500	-64700	-0.471574
			2070	RCP 6.0	51200	-86000	-0.626822
			2070	RCP 8.5	12700	-124500	-0.907434
Molothrus bonariensis	OAV	IN	Current	Current	53800	0	0
			2050	RCP 2.6	11500	-42300	-0.786245
			2050	RCP 6.0	5900	-47900	-0.890335
			2050	RCP 8.5	4500	-49300	-0.916357
			2070	RCP 2.6	9900	-43900	-0.815985
			2070	RCP 6.0	5600	-48200	-0.895911
			2070	RCP 8.5	4700	-49100	-0.912639
Molothrus oryzivorus	OAV	FR	Current	Current	65300	0	0
			2050	RCP 2.6	62600	-2700	-0.0413476
			2050	RCP 6.0	64000	-1300	-0.0199081
			2050	RCP 8.5	15000	-50300	-0.770291
			2070	RCP 2.6	46300	-19000	-0.290965
			2070	RCP 6.0	33700	-31600	-0.48392
			2070	RCP 8.5	10400	-54900	-0.840735
Momotus momota	FT	OT	Current	Current	677500	0	0
			2050	RCP 2.6	349300	-328200	-0.484428
			2050	RCP 6.0	241300	-436200	-0.643838
			2050	RCP 8.5	34100	-643400	-0.949668
			2070	RCP 2.6	214400	-463100	-0.683542
			2070	RCP 6.0	129600	-547900	-0.808708
			2070	RCP 8.5	8800	-668700	-0.987011
Monasa morphoeus	FT	IN	Current	Current	392100	0	0
			2050	RCP 2.6	88000	-304100	-0.775567
			2050	RCP 6.0	75100	-317000	-0.808467
			2050	RCP 8.5	42000	-350100	-0.892884
			2070	RCP 2.6	72700	-319400	-0.814588
			2070	RCP 6.0	72600	-319500	-0.814843
			2070	RCP 8.5	0	-392100	-1
Monasa nigrifrons	FT	IN	Current	Current	403100	0	0
			2050	RCP 2.6	571000	167900	0.416522
			2050	RCP 6.0	590400	187300	0.464649
			2050	RCP 8.5	544700	141600	0.351278
			2070	RCP 2.6	501200	98100	0.243364
			2070	RCP 6.0	514800	111700	0.277102
			2070	RCP 8.5	1260000	856900	2.12578
Morphnus guianensis	FT	OT	Current	Current	138600	0	0
			2050	RCP 2.6	68100	-70500	-0.508658
			2050	RCP 6.0	37700	-100900	-0.727994
			2050	RCP 8.5	27000	-111600	-0.805195
			2070	RCP 2.6	47600	-91000	-0.656566
			2070	RCP 6.0	42500	-96100	-0.693362
			2070	RCP 8.5	44000	-94600	-0.68254
Mustelirallus albicollis	OAV	IN	Current	Current	32200	0	0
			2050	RCP 2.6	1200	-31000	-0.962733
			2050	RCP 6.0	3000	-29200	-0.906832
			2050	RCP 8.5	9900	-22300	-0.692547
			2070	RCP 2.6	600	-31600	-0.981366
			2070	RCP 6.0	2400	-29800	-0.925466
			2070	RCP 8.5	1900	-30300	-0.940994
Myiarchus ferox	OAV	OT	Current	Current	258000	0	0
			2050	RCP 2.6	379400	121400	0.470543
			2050	RCP 6.0	306800	48800	0.189147
			2050	RCP 8.5	138500	-119500	-0.463178
			2070	RCP 2.6	345500	87500	0.339147
			2070	RCP 6.0	207600	-50400	-0.195349
			2070	RCP 8.5	2200	-255800	-0.991473
Myiarchus tuberculifer	FT	IN	Current	Current	69400	0	0
			2050	RCP 2.6	73300	3900	0.056196
			2050	RCP 6.0	62400	-7000	-0.100865
			2050	RCP 8.5	9700	-59700	-0.860231
			2070	RCP 2.6	62500	-6900	-0.0994236
			2070	RCP 6.0	34700	-34700	-0.5
			2070	RCP 8.5	700	-68700	-0.989914
Myiarchus tyrannulus	FT	IN	Current	Current	119400	0	0
			2050	RCP 2.6	249900	130500	1.09296
			2050	RCP 6.0	270900	151500	1.26884
			2050	RCP 8.5	170500	51100	0.427973
			2070	RCP 2.6	210700	91300	0.764657
			2070	RCP 6.0	289300	169900	1.42295
			2070	RCP 8.5	5800	-113600	-0.951424
Myiobius barbatus	FT	IN	Current	Current	407400	0	0
			2050	RCP 2.6	124600	-282800	-0.694158
			2050	RCP 6.0	79800	-327600	-0.804124
			2050	RCP 8.5	0	-407400	-1
			2070	RCP 2.6	98200	-309200	-0.758959
			2070	RCP 6.0	6700	-400700	-0.983554
			2070	RCP 8.5	0	-407400	-1
Myiopagis caniceps	FT	IN	Current	Current	185100	0	0
			2050	RCP 2.6	193400	8300	0.0448406
			2050	RCP 6.0	275600	90500	0.488925
			2050	RCP 8.5	777800	592700	3.20205
			2070	RCP 2.6	152600	-32500	-0.175581
			2070	RCP 6.0	510700	325600	1.75905
			2070	RCP 8.5	781100	596000	3.21988
Myiozetetes cayanensis	OAV	IN	Current	Current	581700	0	0
			2050	RCP 2.6	495200	-86500	-0.148702
			2050	RCP 6.0	480000	-101700	-0.174832
			2050	RCP 8.5	547600	-34100	-0.0586213
			2070	RCP 2.6	412500	-169200	-0.290872
			2070	RCP 6.0	548200	-33500	-0.0575898
			2070	RCP 8.5	411400	-170300	-0.292763
Myiornis ecaudatus	FT	IN	Current	Current	774800	0	0
			2050	RCP 2.6	639200	-135600	-0.175013
			2050	RCP 6.0	571200	-203600	-0.262777
			2050	RCP 8.5	117700	-657100	-0.84809
			2070	RCP 2.6	579200	-195600	-0.252452
			2070	RCP 6.0	383800	-391000	-0.504646
			2070	RCP 8.5	80200	-694600	-0.896489
Myiothlypis flaveola	OAV	IN	Current	Current	181700	0	0
			2050	RCP 2.6	156600	-25100	-0.13814
			2050	RCP 6.0	185200	3500	0.0192625
			2050	RCP 8.5	177300	-4400	-0.0242157
			2070	RCP 2.6	131100	-50600	-0.278481
			2070	RCP 6.0	188700	7000	0.038525
			2070	RCP 8.5	155900	-25800	-0.141992
Myiopagis gaimardii	FT	IN	Current	Current	860000	0	0
			2050	RCP 2.6	955000	95000	0.110465
			2050	RCP 6.0	933300	73300	0.0852326
			2050	RCP 8.5	428400	-431600	-0.50186
			2070	RCP 2.6	827600	-32400	-0.0376744
			2070	RCP 6.0	927700	67700	0.0787209
			2070	RCP 8.5	413400	-446600	-0.519302
Myiozetetes luteiventris	FT	OT	Current	Current	453800	0	0
			2050	RCP 2.6	478700	24900	0.05487
			2050	RCP 6.0	457000	3200	0.00705156
			2050	RCP 8.5	237900	-215900	-0.47576
			2070	RCP 2.6	373300	-80500	-0.177391
			2070	RCP 6.0	348500	-105300	-0.232041
			2070	RCP 8.5	331200	-122600	-0.270163
Myiodynastes maculatus	FT	OT	Current	Current	157800	0	0
			2050	RCP 2.6	33200	-124600	-0.789607
			2050	RCP 6.0	17900	-139900	-0.886565
			2050	RCP 8.5	200	-157600	-0.998733
			2070	RCP 2.6	29000	-128800	-0.816223
			2070	RCP 6.0	2500	-155300	-0.984157
			2070	RCP 8.5	200	-157600	-0.998733
Myiothlypis mesoleuca	FT	IN	Current	Current	508800	0	0
			2050	RCP 2.6	233700	-275100	-0.540684
			2050	RCP 6.0	218100	-290700	-0.571344
			2050	RCP 8.5	42100	-466700	-0.917256
			2070	RCP 2.6	178700	-330100	-0.648781
			2070	RCP 6.0	116100	-392700	-0.771816
			2070	RCP 8.5	2900	-505900	-0.9943
Myiozetetes similis	FT	OT	Current	Current	33600	0	0
			2050	RCP 2.6	155800	122200	3.6369
			2050	RCP 6.0	218100	184500	5.49107
			2050	RCP 8.5	210200	176600	5.25595
			2070	RCP 2.6	134400	100800	3
			2070	RCP 6.0	348700	315100	9.37798
			2070	RCP 8.5	188800	155200	4.61905
Myiopagis viridicata	FT	IN	Current	Current	43500	0	0
			2050	RCP 2.6	60300	16800	0.386207
			2050	RCP 6.0	81000	37500	0.862069
			2050	RCP 8.5	50500	7000	0.16092
			2070	RCP 2.6	56100	12600	0.289655
			2070	RCP 6.0	66400	22900	0.526437
			2070	RCP 8.5	48500	5000	0.114943
Myrmophylax atrothorax	FT	IN	Current	Current	416600	0	0
			2050	RCP 2.6	871500	454900	1.09193
			2050	RCP 6.0	975000	558400	1.34037
			2050	RCP 8.5	948900	532300	1.27772
			2070	RCP 2.6	762600	346000	0.830533
			2070	RCP 6.0	1043800	627200	1.50552
			2070	RCP 8.5	963200	546600	1.31205
Myrmotherula axillaris	FT	IN	Current	Current	693100	0	0
			2050	RCP 2.6	305200	-387900	-0.55966
			2050	RCP 6.0	199000	-494100	-0.712884
			2050	RCP 8.5	113000	-580100	-0.836964
			2070	RCP 2.6	223900	-469200	-0.676959
			2070	RCP 6.0	116700	-576400	-0.831626
			2070	RCP 8.5	17100	-676000	-0.975328
Myrmotherula brachyura	FT	IN	Current	Current	525900	0	0
			2050	RCP 2.6	709600	183700	0.349306
			2050	RCP 6.0	709200	183300	0.348545
			2050	RCP 8.5	626100	100200	0.190531
			2070	RCP 2.6	628400	102500	0.194904
			2070	RCP 6.0	717600	191700	0.364518
			2070	RCP 8.5	285100	-240800	-0.457882
Myrmoborus leucophrys	FT	IN	Current	Current	552000	0	0
			2050	RCP 2.6	883200	331200	0.6
			2050	RCP 6.0	920500	368500	0.667572
			2050	RCP 8.5	824200	272200	0.493116
			2070	RCP 2.6	792400	240400	0.435507
			2070	RCP 6.0	962700	410700	0.744022
			2070	RCP 8.5	682600	130600	0.236594
Myrmotherula longipennis	FT	IN	Current	Current	625200	0	0
			2050	RCP 2.6	551100	-74100	-0.118522
			2050	RCP 6.0	548700	-76500	-0.122361
			2050	RCP 8.5	412600	-212600	-0.340051
			2070	RCP 2.6	488000	-137200	-0.21945
			2070	RCP 6.0	560500	-64700	-0.103487
			2070	RCP 8.5	285000	-340200	-0.544146
Myrmotherula menetriesii	FT	IN	Current	Current	640700	0	0
			2050	RCP 2.6	759700	119000	0.185734
			2050	RCP 6.0	815100	174400	0.272202
			2050	RCP 8.5	765800	125100	0.195255
			2070	RCP 2.6	676500	35800	0.0558764
			2070	RCP 6.0	840400	199700	0.31169
			2070	RCP 8.5	670100	29400	0.0458873
Myrmotherula multostriata	FT	IN	Current	Current	531000	0	0
			2050	RCP 2.6	545100	14100	0.0265537
			2050	RCP 6.0	556900	25900	0.0487759
			2050	RCP 8.5	488400	-42600	-0.080226
			2070	RCP 2.6	476600	-54400	-0.102448
			2070	RCP 6.0	595200	64200	0.120904
			2070	RCP 8.5	517800	-13200	-0.0248588
Myrmoborus myotherinus	FT	IN	Current	Current	538700	0	0
			2050	RCP 2.6	473400	-65300	-0.121218
			2050	RCP 6.0	473200	-65500	-0.121589
			2050	RCP 8.5	160400	-378300	-0.702246
			2070	RCP 2.6	414000	-124700	-0.231483
			2070	RCP 6.0	375800	-162900	-0.302395
			2070	RCP 8.5	5600	-533100	-0.989605
Myrmelastes rufifacies	FT	IN	Current	Current	901400	0	0
			2050	RCP 2.6	824200	-77200	-0.0856446
			2050	RCP 6.0	787900	-113500	-0.125915
			2050	RCP 8.5	227000	-674400	-0.74817
			2070	RCP 2.6	738400	-163000	-0.18083
			2070	RCP 6.0	738300	-163100	-0.180941
			2070	RCP 8.5	99000	-802400	-0.890171
Myrmornis torquata	FT	IN	Current	Current	646000	0	0
			2050	RCP 2.6	285500	-360500	-0.55805
			2050	RCP 6.0	130500	-515500	-0.797988
			2050	RCP 8.5	1500	-644500	-0.997678
			2070	RCP 2.6	200600	-445400	-0.689474
			2070	RCP 6.0	12800	-633200	-0.980186
			2070	RCP 8.5	0	-646000	-1
Nasica longirostris	FT	IN	Current	Current	377700	0	0
			2050	RCP 2.6	544000	166300	0.440297
			2050	RCP 6.0	632100	254400	0.67355
			2050	RCP 8.5	803600	425900	1.12761
			2070	RCP 2.6	475800	98100	0.25973
			2070	RCP 6.0	843300	465600	1.23272
			2070	RCP 8.5	1066200	688500	1.82288
Nemosia pileata	FT	IN	Current	Current	110300	0	0
			2050	RCP 2.6	363200	252900	2.29284
			2050	RCP 6.0	399100	288800	2.61831
			2050	RCP 8.5	458900	348600	3.16047
			2070	RCP 2.6	339500	229200	2.07797
			2070	RCP 6.0	397100	286800	2.60018
			2070	RCP 8.5	693000	582700	5.28286
Neocrex erythrops	OAV	IN	Current	Current	487700	0	0
			2050	RCP 2.6	311600	-176100	-0.361083
			2050	RCP 6.0	330200	-157500	-0.322944
			2050	RCP 8.5	431500	-56200	-0.115235
			2070	RCP 2.6	282600	-205100	-0.420545
			2070	RCP 6.0	310000	-177700	-0.364363
			2070	RCP 8.5	496800	9100	0.018659
Neopelma pallescens	OAV	IN	Current	Current	324700	0	0
			2050	RCP 2.6	69300	-255400	-0.786572
			2050	RCP 6.0	66600	-258100	-0.794888
			2050	RCP 8.5	49900	-274800	-0.84632
[truncated: 1,508 more rows]

## Sheet: GainLoss
Habitat	Guild	Year	Scenario	Exp.20	Exp.50	Exp.90	Loss.20	Loss.50	Loss.90
FT	Frugivores	2050	RCP 2.6	15	9	3	40	19	5
FT	Insectivores	2050	RCP 2.6	66	39	27	105	70	16
FT	Nectarivores	2050	RCP 2.6	8	3	1	8	2	0
FT	Others	2050	RCP 2.6	30	19	12	34	24	8
FT	Frugivores	2050	RCP 6.0	13	9	6	38	25	9
FT	Insectivores	2050	RCP 6.0	70	47	29	112	79	28
FT	Nectarivores	2050	RCP 6.0	7	5	4	8	5	0
FT	Others	2050	RCP 6.0	30	21	15	34	28	10
FT	Frugivores	2050	RCP 8.5	13	11	5	51	41	24
FT	Insectivores	2050	RCP 8.5	62	50	28	142	126	83
FT	Nectarivores	2050	RCP 8.5	7	5	4	10	8	1
FT	Others	2050	RCP 8.5	22	17	14	49	42	25
FT	Frugivores	2070	RCP 2.6	10	4	1	45	29	9
FT	Insectivores	2070	RCP 2.6	55	29	15	130	83	25
FT	Nectarivores	2070	RCP 2.6	4	3	1	9	4	0
FT	Others	2070	RCP 2.6	23	14	11	40	28	9
FT	Frugivores	2070	RCP 6.0	14	12	7	46	34	13
FT	Insectivores	2070	RCP 6.0	72	52	35	126	98	51
FT	Nectarivores	2070	RCP 6.0	8	5	4	10	6	0
FT	Others	2070	RCP 6.0	28	22	15	45	30	18
FT	Frugivores	2070	RCP 8.5	12	12	7	51	45	32
FT	Insectivores	2070	RCP 8.5	54	48	38	152	140	110
FT	Nectarivores	2070	RCP 8.5	6	5	4	11	9	4
FT	Others	2070	RCP 8.5	17	13	12	59	50	32
OAV	Frugivores	2050	RCP 2.6	2	2	1	2	0	0
OAV	Insectivores	2050	RCP 2.6	25	19	12	21	18	9
OAV	Nectarivores	2050	RCP 2.6	3	2	0	1	0	0
OAV	Others	2050	RCP 2.6	25	19	14	19	13	3
OAV	Frugivores	2050	RCP 6.0	2	2	1	3	1	0
OAV	Insectivores	2050	RCP 6.0	27	20	14	23	17	12
OAV	Nectarivores	2050	RCP 6.0	3	2	1	1	0	0
OAV	Others	2050	RCP 6.0	29	22	17	19	14	4
OAV	Frugivores	2050	RCP 8.5	3	3	2	4	4	1
OAV	Insectivores	2050	RCP 8.5	30	23	17	22	19	13
OAV	Nectarivores	2050	RCP 8.5	3	3	3	0	0	0
OAV	Others	2050	RCP 8.5	23	19	17	23	21	8
OAV	Frugivores	2070	RCP 2.6	2	2	1	4	2	0
OAV	Insectivores	2070	RCP 2.6	23	14	11	28	18	11
OAV	Nectarivores	2070	RCP 2.6	2	0	0	1	1	0
OAV	Others	2070	RCP 2.6	20	17	8	20	16	5
OAV	Frugivores	2070	RCP 6.0	3	2	2	4	4	1
OAV	Insectivores	2070	RCP 6.0	28	25	17	22	19	15
OAV	Nectarivores	2070	RCP 6.0	4	3	1	0	0	0
OAV	Others	2070	RCP 6.0	26	23	19	22	16	7
OAV	Frugivores	2070	RCP 8.5	3	3	3	4	4	3
OAV	Insectivores	2070	RCP 8.5	27	25	20	27	23	17
OAV	Nectarivores	2070	RCP 8.5	3	3	3	1	1	0
OAV	Others	2070	RCP 8.5	19	16	15	27	24	17
