# Supplementary material for: Climate change impact on ecosystem functions provided by birds in southeastern Amazonia
Source: PLoS One. 2019 Apr 11;14(4):e0215229. doi: 10.1371/journal.pone.0215229 (PMC6459508; doi:10.1371/journal.pone.0215229)
Supplement: S4 Table — Projected species richness and species turnover in Protected Areas. (XLSX) [file pone.0215229.s005.xlsx]

## Sheet: Plan1
ID	PA	Current		2050									2070
				RCP 2.6			RCP 6.0			RCP 8.5			RCP 2.6			RCP 6.0			RCP 8.5
		Projected richness (FR/IN/NE/OT)		Projected richness (FR/IN/NE/OT)	species turnover		Projected richness (FR/IN/NE/OT)	species turnover		Projected richness (FR/IN/NE/OT)	species turnover		Projected richness (FR/IN/NE/OT)	species turnover		Projected richness (FR/IN/NE/OT)	species turnover		Projected richness (FR/IN/NE/OT)	species turnover
1	Gurupi Mosaic	265 (41/152/12/60)		277 (40/154/14/69)	47 (3/26/2/16)		233 (32/135/13/53)	36 (3/18/2/13)		236 (31/130/17/58)	58 (5/29/5/19)		279 (38/156/13/72)	53 (4/31/1/17)		217 (31/126/14/46)	38 (4/20/3/11)		198 (29/107/12/50)	54 (7/26/4/17)
2	APA Baixada Maranhense	289 (40/154/14/81)		229 (24/125/15/65)	21 (3/6/4/8)		227 (27/123/13/64)	24 (4/8/4/8)		209 (29/110/15/55)	31 (5/9/6/11)		217 (21/120/11/65)	16 (1/7/1/7)		217 (27/117/14/59)	24 (7/6/3/8)		174 (22/92/13/47)	23 (4/6/4/9)
3	IL Guajajara	80 (8/41/10/21)		107 (8/60/8/31)	55 (6/30/1/18)		92 (2/52/6/32)	54 (2/29/1/22)		115 (6/69/7/33)	75 (6/45/2/22)		94 (4/53/6/31)	54 (3/29/1/21)		112 (3/64/6/39)	72 (3/41/1/27)		102 (5/59/7/31)	68 (5/39/2/22)
4	IL Parakana	151 (29/84/11/27)		164 (25/96/11/32)	56 (6/34/1/15)		135 (12/85/9/29)	48 (1/32/1/14)		139 (23/74/12/30)	78 (14/39/5/20)		148 (20/85/10/33)	47 (3/28/1/15)		140 (20/74/13/33)	71 (12/34/5/20)		106 (14/61/9/22)	62 (10/34/3/15)
5	Carajás Mosaic	409 (65/225/18/101)		420 (67/233/19/101)	44 (5/26/1/12)		424 (66/238/18/102)	54 (5/34/1/14)		301 (38/169/15/79)	59 (6/38/2/13)		420 (66/234/19/101)	47 (4/29/1/13)		415 (60/236/18/101)	56 (5/37/1/13)		196 (23/111/12/50)	46 (6/29/2/9)
6	ESEC Rio Ronuro	64 (18/34/1/11)		51 (12/30/1/8)	17 (2/12/0/3)		42 (11/24/1/6)	10 (1/8/0/1)		34 (5/22/1/6)	17 (2/13/0/2)		30 (7/17/1/5)	7 (0/7/0/0)		43 (11/26/1/5)	15 (3/10/0/2)		78 (8/42/7/21)	58 (5/30/6/17)
7	IL Kayabi	155 (28/94/9/24)		122 (25/70/6/21)	26 (4/14/1/7)		113 (24/63/5/21)	29 (4/16/1/8)		80 (14/45/6/15)	29 (3/16/3/7)		113 (24/63/6/20)	22 (2/12/1/7)		109 (22/61/6/20)	34 (4/18/3/9)		100 (14/54/11/21)	47 (4/26/6/11)
8	IL Rikbaktsá	75 (14/47/3/11)		123 (24/76/6/17)	59 (12/36/4/7)		114 (25/67/6/16)	55 (13/31/4/7)		92 (14/57/5/16)	61 (11/35/4/11)		118 (24/72/6/16)	55 (12/33/4/6)		117 (21/69/7/20)	68 (13/38/5/12)		119 (17/64/12/26)	92 (15/47/10/20)
9	Terra do Meio Mosaic	491 (72/273/21/125)		472 (69/265/21/117)	7 (1/3/0/3)		470 (69/263/21/117)	7 (1/3/0/3)		407 (56/224/21/106)	7 (1/3/0/3)		473 (68/266/22/117)	8 (1/3/1/3)		446 (67/246/21/112)	7 (1/3/0/3)		332 (44/183/17/88)	6 (1/3/0/2)
10	FLONA Tapajós	344 (54/193/13/84)		369 (47/202/16/104)	72 (4/39/4/25)		359 (43/199/15/102)	77 (4/43/4/26)		312 (38/171/16/87)	72 (8/38/5/21)		365 (45/203/16/101)	80 (6/44/4/26)		327 (41/178/15/93)	70 (5/39/4/22)		234 (32/132/10/60)	56 (7/34/3/12)
11	RESEX Renascer and Verde para sempre	368 (46/202/17/103)		315 (34/170/19/92)	21 (1/10/3/7)		313 (36/170/17/90)	26 (4/13/2/7)		265 (34/140/13/78)	29 (6/13/2/8)		311 (34/166/18/93)	24 (3/11/3/7)		272 (34/141/15/82)	24 (4/11/2/7)		238 (28/131/12/67)	32 (6/16/2/8)
12	RESEX Gurupá-Melgaço and FLONA Caxiuanã	321 (48/180/13/80)		279 (38/153/13/75)	31 (1/14/1/15)		279 (37/151/14/77)	40 (3/17/2/18)		285 (39/150/15/81)	60 (7/27/4/22)		283 (38/156/13/76)	36 (1/17/1/17)		285 (40/149/17/79)	52 (6/24/4/18)		251 (35/138/12/66)	60 (8/28/4/20)
13	Marajó Mosaic	422 (56/235/19/112)		373 (50/205/18/100)	9 (1/4/1/3)		374 (52/203/18/101)	15 (4/5/2/4)		367 (48/197/19/103)	21 (5/7/2/7)		372 (51/203/18/100)	12 (2/6/1/3)		367 (48/193/20/106)	22 (5/8/2/7)		333 (46/173/20/94)	23 (5/8/2/8)
