# Supplementary material for: Climate change impact on ecosystem functions provided by birds in southeastern Amazonia
Source: PLoS One. 2019 Apr 11;14(4):e0215229. doi: 10.1371/journal.pone.0215229 (PMC6459508; doi:10.1371/journal.pone.0215229)
Supplement: S1 File — occurrence records acquisition, modeling procedures and analysis. (R) [file pone.0215229.s006.R]

#in the command-line, cd into the location of R progranm (e.g. cd C:\Users\b0040\Documents\R\R-3.3.1\bin\x64)                  
#in the command-line, Rgui.exe --max-ppsize=500000                                                                  
#in the new open Rgui.exe, options("expressions"=20000)                                                             
                                                                                                                    


setwd("C:/Users/b0040/Documents/modeling")                                                                          


library(ggplot2)                                                                                                    
library(mapdata)                                                                                                    
library(maptools)                                                                                                   
library(maps)                                                                                                       
library(sp)                                                                                                         
library(raster)                                                                                                     
library(XML)                                                                                                        
library(rgdal)                                                                                                      
library(SDMTools)                                                                                                   
library(fields)                                                                                                     
library(reshape2)                                                                                                   
library(rgeos)                                                                                                      
library(dismo)                                                                                                      
library(biomod2)                                                                                                    
library(rgbif)                                                                                                      
library(virtualspecies)
library(gridExtra)
library(cowplot)
library("RColorBrewer")
library(lemon)
library(scales)
library(plyr)
library(dplyr)
library(tidyr)


############################################################
#                                                          #
# gathering GBIF occurence records                         #
#                                                          #
############################################################

data.summary <- read.csv("splist_total.csv", sep=";")		                      #the file "splist_total.csv" corresponds to TableS1 in Supplemental Files;
#at this point "splist_total.csv" is a data frame with "species name", "number of records, "habitat", "trophic guild" and "conservation status" information

splist <- as.vector(as.character(data.summary$specie))


ocor_sp_gbif<-occ_search(scientificName = splist[1:5],                                                                 
                         return = "data",                                                                       
                         fields=c('name', 'decimalLatitude', 'decimalLongitude',                                        
                                  'coutry', 'stateProvince', 'locality',                                        
                                  'collectionCode'),                                              
                         limit = 5000)                                                                                                                    


#checking
summary(ocor_sp_gbif)
str(ocor_sp_gbif) 


ocorrencias1 <- do.call(rbind.data.frame, ocor_sp_gbif)
head(ocorrencias1)
table(ocorrencias1$name)

#saving
write.csv(ocorrencias1,       
          file = "../ocorrencias/ocor_sp_gbif.csv", 
          sep = ",", 
          row.names = F, 
          col.names = T)                                  


#checking
unique(ocorrencias1$name)                                                        
summary(ocorrencias1)
str(ocorrencias1)


#excluding non-georeferenced data
ocorrencias2 <- ocorrencias1[complete.cases(ocorrencias1),]                  
summary(ocorrencias2)


#cleaning
ocorrencias2 <- ocorrencias2[!ocorrencias2$decimalLongitude + ocorrencias2$decimalLatitude == 0,   
                             c("name", "decimalLongitude", "decimalLatitude")]

# nickname
apelido <- data.frame(do.call(rbind, strsplit(ocorrencias2$name, " ")))         

ocorrencias2$apelido <- paste(substr(apelido$X1, 1,4), apelido$X2, sep = "")
unique(ocorrencias2$apelido)


# saving
ocorrencias2 <- ocorrencias2[,c("apelido","decimalLongitude", "decimalLatitude")] 
write.csv(ocorrencias2, "../ocorrencias/ocor_sp_gbif[noNA].csv", row.names = F)


# keeping one presence record per pixel
species <- paste(unique(ocorrencias2$apelido))

for(spp in species) {
  
  pt <- ocorrencias2[ocorrencias2$apelido==spp, c("apelido","decimalLongitude", "decimalLatitude")]
  
  cat('\n>>>>>filtrando', spp, 'agora <<<<<<<\n')
  
  points<-SpatialPoints(pt[,c("decimalLongitude", "decimalLatitude")])
  proj4string(points) <- CRS("+proj=longlat +ellps=WGS84 +datum=WGS84")
  points <- spTransform(points, CRS("+proj=laea +lat_0=52 +lon_0=10 +x_0=4321000 +y_0=3210000 +ellps=GRS80 +towgs84=0,0,0,0,0,0,0 +units=m +no_defs"))
  
  points_matrix <- gWithinDistance(points, dist = 10000, byid = TRUE)
  points_matrix[lower.tri(points_matrix, diag=TRUE)] <- NA
  
  pt$stay <- colSums(points_matrix, na.rm=TRUE) == 0
  
  pt2 <- pt[pt$stay==T, c("apelido","decimalLongitude", "decimalLatitude")]
  
  write.table(cbind(pt2), "../ocorrencias/ocor_sp_gbif[noNA_noRepet].csv", append = T, row.names = F, col.names = F)
  
}


##########################################################
#                                                        #
#        remove highly correlated variable               #
#                                                        #
##########################################################

##path
caminho_planilhas <- "variaveis_selecao"
dir.create(caminho_planilhas)


### variables
#Current climate data were obtained from the WorldClim database (available at: http://worldclim.org; accessed 24 November 2016) 
#at a resolution of 5 arcmin (~10km at the equator) 
#for the Neotropical region (spatial limits of 110� to 30�W; 25�N to 60�S).


#all files
lista_suja <- list.files("camadas_cortadas/atuais", 
                         pattern = "bio|srtm_10km",
                         full.names = T)

#cleaning
lista_limpa <- grep(".img$", lista_suja, value = T)

#stack
camadas <- stack(lista_limpa)


enviro.data.reduced <- removeCollinearity(camadas, multicollinearity.cutoff = 0.85,
                                          select.variables = TRUE, sample.points = FALSE, plot = TRUE)

enviro.data.selected<-c("bio_1","bio_2","bio_4","bio_7",                       #chosen acording test 1 (fixed for modeling purposes)
                        "bio_10","bio_12","bio_14","bio_15",
                        "bio_18","bio_19","srtm_10km")                        


#saving
write.csv(enviro.data.selected, "sel_var.csv", row.names = F)


##########################################################
#                                                        #
#                       biomod2                          #
#                                                        #
##########################################################


#path                                                                                                                                               
EEV_atual <- "C:/Users/b0040/Documents/modeling/camadas_cortadas/atuais"                                                                                                                              
EEV_F1a <- "C:/Users/b0040/Documents/modeling/camadas_cortadas/futuro/F50_26"                                                                                                                         
EEV_F1b <- "C:/Users/b0040/Documents/modeling/camadas_cortadas/futuro/F50_60"                                                                                                                         
EEV_F1c <- "C:/Users/b0040/Documents/modeling/camadas_cortadas/futuro/F50_85"                                                                                                                         
EEV_F2a <- "C:/Users/b0040/Documents/modeling/camadas_cortadas/futuro/F70_26"                                                                                                                         
EEV_F2b <- "C:/Users/b0040/Documents/modeling/camadas_cortadas/futuro/F70_60"                                                                                                                         
EEV_F2c <- "C:/Users/b0040/Documents/modeling/camadas_cortadas/futuro/F70_85"                                                                                                                         


#variables
sel_vars <- read.table("sel_var.csv", sep = ",", header = F, as.is = T, fill = T)                                                                                                  
sel_vars                                                                                                                                                                    


#occorrences                                                                                                                                                 
species_data <- read.csv("../ocorrencias/ocor_sp_gbif[noNA_noRepet].csv", sep = ",", header = T)                                                                      
table(species_data$apelido)                                                                                                                                         

species <- paste(unique(species_data$apelido))                                                                                                                      


#stack                                                                                                                                               
atuais <- stack(list.files(path = paste(EEV_atual, sep = ''),                                                                                                       
                           pattern = ".img$", full.names = T))                                                                                                      


## [loopings]                                                                                                                                                       

#myRespName <- "Aburcujubi"                                                                                                                                       
for(i in 1:length(species)) {                                                                                                                                       
  myRespName <- species[i]                                                                                                                                            
  myRespCoord <- species_data[species_data$apelido==myRespName, c("decimalLongitude", "decimalLatitude")]                                                                                     
  myResp <- rep.int(1, times = nrow(myRespCoord))                                                                                                                     
  myExpl <- atuais[[grep("bio|srtm_10km",                                                                                                   
                         paste(sel_vars),                                                                                                                           
                         value = T)]]                                                                                                                               
  #myExpl <- stack(mask(myExpl, intersect_mask(myExpl)))                                                                                                                                                                    
  
  
  
  eval_threshold <- 0.7                                                                                                                                                                      
  
  
  cat('>>>>>>>>>>>>>>>>Modeling >>>  ', myRespName, '  <<< now <<<<<<<<<<<<<<<<<<<<<<<<<')                                                                         
  
  myBiomodData <- BIOMOD_FormatingData(resp.var = myResp,                                                                                                             
                                       expl.var = myExpl,                                                                                                             
                                       resp.xy = myRespCoord,                                                                                                         
                                       resp.name = myRespName,                                                                                                        
                                       PA.nb.rep = 3,                                                                                                                 
                                       PA.nb.absences = as.numeric(length(myResp)*10),                                                                                
                                       PA.strategy = 'random')                                                                                                        
  
  
  
  
  
  #default                                                                                                                                                            
  myBiomodOption <- BIOMOD_ModelingOptions()                                                                                                                          
  
  
  
  ############ modeling #############                                                                                                                                                  
  
  myBiomodModelOut <- BIOMOD_Modeling(myBiomodData,                                                                                                                   
                                      models = c('GLM', 'MAXENT.Phillips'),                                                                                           
                                      models.options = myBiomodOption,                                                                                                
                                      NbRunEval = 10,                                                                                                                 
                                      DataSplit = 80,                                                                                                                 
                                      Yweights = NULL,                                                                                                                
                                      VarImport = 5,                                                                                                                  
                                      models.eval.meth = c('TSS', 'ROC'),                                                                                             
                                      SaveObj = T,                                                                                                                    
                                      rescal.all.models = T,                                                                                                          
                                      do.full.models = F,                                                                                                             
                                      modeling.id = paste(myRespName, sep = ""))                                                                                      
  
  
  
  ev<-get_evaluations(myBiomodModelOut, as.data.frame=T)
  
  selected_GLM <- subset (ev$Testing.data, grepl("GLM", ev$Model.name) & grepl("TSS", ev$Eval.metric)) 
  
  selected_MAX <- subset (ev$Testing.data, grepl("MAXENT.Phillips", ev$Model.name) & grepl("TSS", ev$Eval.metric)) 
  
  new.eval_threshold <- min(c(max(selected_GLM[!is.na(selected_GLM)]), 
                              max(selected_MAX[!is.na(selected_MAX)])))
  
  if (new.eval_threshold < 0.7) {eval_threshold = floor(new.eval_threshold*10)/10}
  
  
  
  
  
  
  #saving                                                                                                                           
  
  capture.output(myBiomodData,                                                                                                                                        
                 file = file.path(myRespName,                                                                                                                         
                                  paste(myRespName, "_BiomodData.txt", sep = "")))                                                                                    
  
  capture.output(myBiomodModelOut,                                                                                                                                    
                 file = file.path(myRespName,                                                                                                                         
                                  paste(myRespName, "_BiomodModelOut.txt", sep = "")))                                                                                
  
  capture.output(myBiomodOption,                                                                                                                                      
                 file = file.path(myRespName,                                                                                                                         
                                  paste(myRespName, "_BiomodOption.txt", sep = "")))                                                                                  
  
  capture.output(get_evaluations(myBiomodModelOut),                                                                                                                   
                 file = file.path(myRespName,                                                                                                                         
                                  paste(myRespName, "_eval_BiomodModelOut.txt", sep = "")))                                                                           
  
  capture.output(get_variables_importance(myBiomodModelOut),                                                                                                          
                 file = file.path(myRespName,                                                                                                                         
                                  paste(myRespName, "_var_importance__BiomodModelOut.txt", sep = "")))                                                                
  
  
  
  
  #projecting current                                                                                                                                  
  
  myBiomodProj <- BIOMOD_Projection(modeling.output = myBiomodModelOut,                                                                                               
                                    new.env = myExpl,
                                    proj.name = 'atual',
                                    xy.new.env = NULL, 
                                    selected.models = 'all',                                                                                                          
                                    binary.meth = 'TSS',                                                                                                              
                                    compress = F,                                                                                                                     
                                    build.clamping.mask = F, 
                                    do.stack = F, 
                                    output.format = '.img')                                                                                                           
  
  
  
  #ensemble (current)                                                                                                                                                   
  
  myBiomodEM_algo <- BIOMOD_EnsembleModeling(modeling.output = myBiomodModelOut,                                                                                      
                                             chosen.models =  'all', 
                                             em.by = 'all',
                                             eval.metric = c('TSS'),                                                                                                  
                                             eval.metric.quality.threshold = eval_threshold, 
                                             prob.mean = F,
                                             prob.cv = F,
                                             prob.ci = F,
                                             prob.ci.alpha = 0.05, 
                                             prob.median = F, 
                                             committee.averaging = T,
                                             prob.mean.weight = F,
                                             prob.mean.weight.decay = 'proportional',
                                             VarImport = 0)                                                                                                           
  
  
  
  
  # saving                                                                                                                                     
  
  capture.output(myBiomodEM_algo,                                                                                                                                     
                 file = file.path(myRespName,                                                                                                                         
                                  paste(myRespName, "_EM_algo.txt", sep = "")))                                                                                       
  
  capture.output(get_evaluations(myBiomodEM_algo),                                                                                                                    
                 file = file.path(myRespName,                                                                                                                         
                                  paste(myRespName, "_eval_EM_algo.txt", sep = "")))                                                                                  
  
  
  
  
  
  
  #ensemble projecting current                                                                                                                                        
  
  myBiomodProj_EM_algo <- BIOMOD_EnsembleForecasting(EM.output = myBiomodEM_algo,                                                                                     
                                                     projection.output = myBiomodProj,                                                                                
                                                     new.env = NULL,                                                                                                  
                                                     xy.new.env = NULL,                                                                                               
                                                     selected.models = 'all',                                                                                         
                                                     proj.name = 'ensemble_atual',                                                                                    
                                                     binary.meth = 'TSS',                                                                                             
                                                     filtered.meth = NULL,                                                                                            
                                                     compress = NULL,                                                                                                 
                                                     output.format = '.img',                                                                                          
                                                     total.consensus = T)                                                                                             
  
  
  
  
  
  rm(list= ls()[(ls() %in% c("myExpl", "myBiomodProj", "myBiomodEM_algo", "myBiomodProj_EM_algo"))])                                                                  
  
  ################################ FUTURE  ##################################                                                                                         
  
  ### FUTURE1a                                                                                                                                                        
  todas_futuras1a<- stack(list.files(path=paste(EEV_F1a, sep=''), pattern=".img$", full.names=TRUE))                                                                  
  #todas_futuras1a                                                                                                                                                    
  
  
  myExpl_F1a<-todas_futuras1a[[grep("bio|srtm_10km",                                                                                        
                                    paste(sel_vars),                                                                                                                    
                                    value = T)]]                                                                                                                        
  #myExpl_F1a <- stack(mask(myExpl_F1a, intersect_mask(myExpl_F1a)))
  
  #myExpl_F1a                                                                                                                                                         
  
  
  
  rm(list= ls()[(ls() %in% c("todas_futuras1a"))])                                                                                  
  
  
  #projecting FUTURE1a                                                                                                                               
  myBiomodProj_F1a <- BIOMOD_Projection(modeling.output = myBiomodModelOut,                                                                                           
                                        new.env = myExpl_F1a, 
                                        proj.name = 'Futuro1A', 
                                        xy.new.env = NULL,
                                        selected.models = "all",                                                                                                    
                                        binary.meth = 'TSS', 
                                        compress = F, 
                                        build.clamping.mask = F, 
                                        do.stack=F, 
                                        output.format = '.img') 
  
  #ensemble FUTURE1a                                                                                                                                                
  
  myBiomodEM_algoF1a <- BIOMOD_EnsembleModeling(modeling.output = myBiomodModelOut,                                                                                   
                                                chosen.models =  'all', 
                                                em.by = 'algo', 
                                                eval.metric = c('TSS'),                                                                                               
                                                eval.metric.quality.threshold = eval_threshold, 
                                                prob.mean = F, 
                                                prob.cv = F, 
                                                prob.ci = F, 
                                                prob.ci.alpha = 0.05, 
                                                prob.median = F,   
                                                committee.averaging = T,
                                                prob.mean.weight = F, 
                                                prob.mean.weight.decay = 'proportional', 
                                                VarImport = 0)                                                                                                        
  
  
  
  
  # saving evaluations FUTURE1a                                                                                                                          
  
  capture.output(myBiomodEM_algoF1a,                                                                                                                                  
                 file = file.path(myRespName,                                                                                                                         
                                  paste(myRespName, "_EM_algoF1a.txt", sep = "")))                                                                                    
  
  capture.output(get_evaluations(myBiomodEM_algoF1a),                                                                                                                 
                 file = file.path(myRespName,                                                                                                                         
                                  paste(myRespName, "_eval_EM_algoF1a.txt", sep = "")))                                                                               
  
  
  
  #ensemble projecting FUTURE1a)                                                                                                                             
  myBiomodProj_EM_algoF1a <- BIOMOD_EnsembleForecasting(EM.output = myBiomodEM_algoF1a,                                                                               
                                                        projection.output = myBiomodProj_F1a,                                                                              
                                                        new.env = NULL,                                                                                                    
                                                        xy.new.env = NULL,                                                                                                 
                                                        selected.models = 'all',                                                                                           
                                                        proj.name = 'ensemble_Futuro1A',                                                                                   
                                                        binary.meth = 'TSS',                                                                                               
                                                        filtered.meth = NULL,                                                                                              
                                                        compress = NULL,                                                                                                   
                                                        output.format = '.img',                                                                                            
                                                        total.consensus = TRUE)                                                                                            
  
  
  rm(list= ls()[(ls() %in% c("myExpl_F1a", "myBiomodProj_F1a", "myBiomodEM_algoF1a", "myBiomodProj_EM_algoF1a"))])                     
  
  
  
  ### FUTURE1b                                                                                                                                                        
  todas_futuras1b<- stack(list.files(path=paste(EEV_F1b, sep=''), pattern=".img$", full.names=TRUE))                                                                  
  #todas_futuras1b                                                                                                                                                    
  
  
  myExpl_F1b<-todas_futuras1b[[grep("bio|srtm_10km",                                                                                        
                                    paste(sel_vars),                                                                                                                   
                                    value = T)]]                                                                                                                       
  #myExpl_F1b <- stack(mask(myExpl_F1b, intersect_mask(myExpl_F1b)))
  
  #myExpl_F1b                                                                                                                                                         
  
  
  
  rm(list= ls()[(ls() %in% c("todas_futuras1b"))]) 
  
  
  #projecting FUTURE1b                                                                                                                               
  myBiomodProj_F1b <- BIOMOD_Projection(modeling.output = myBiomodModelOut,                                                                                           
                                        new.env = myExpl_F1b, 
                                        proj.name = 'Futuro1B', 
                                        xy.new.env = NULL, 
                                        selected.models = "all",                                                                                                    
                                        binary.meth = 'TSS',
                                        compress = F, 
                                        build.clamping.mask = F, 
                                        do.stack=F,  
                                        output.format = '.img') 
  
  
  #ensemble FUTURE1b                                                                                                                                                
  
  myBiomodEM_algoF1b <- BIOMOD_EnsembleModeling(modeling.output = myBiomodModelOut,                                                                                   
                                                chosen.models =  'all',    
                                                em.by = 'algo', 
                                                eval.metric = c('TSS'),                                                                                               
                                                eval.metric.quality.threshold = eval_threshold, 
                                                prob.mean = F,  
                                                prob.cv = F,  
                                                prob.ci = F, 
                                                prob.ci.alpha = 0.05, 
                                                prob.median = F, 
                                                committee.averaging = T, 
                                                prob.mean.weight = F, 
                                                prob.mean.weight.decay = 'proportional', 
                                                VarImport = 0)                                                                                                        
  
  
  
  
  # saving ensemble evaluations FUTURE1b                                                                                                                          
  
  capture.output(myBiomodEM_algoF1b,                                                                                                                                  
                 file = file.path(myRespName,                                                                                                                         
                                  paste(myRespName, "_EM_algoF1b.txt", sep = "")))                                                                                    
  
  capture.output(get_evaluations(myBiomodEM_algoF1b),                                                                                                                 
                 file = file.path(myRespName,                                                                                                                         
                                  paste(myRespName, "_eval_EM_algoF1b.txt", sep = "")))                                                                               
  
  
  
  #projecting ensemble FUTURE1b                                                                                                                              
  myBiomodProj_EM_algoF1b <- BIOMOD_EnsembleForecasting(EM.output = myBiomodEM_algoF1b,                                                                               
                                                        projection.output = myBiomodProj_F1b,                                                                              
                                                        new.env = NULL,                                                                                                    
                                                        xy.new.env = NULL,                                                                                                 
                                                        selected.models = 'all',                                                                                           
                                                        proj.name = 'ensemble_Futuro1B',                                                                                   
                                                        binary.meth = 'TSS',                                                                                               
                                                        filtered.meth = NULL,                                                                                              
                                                        compress = NULL,                                                                                                   
                                                        output.format = '.img',                                                                                            
                                                        total.consensus = TRUE)                                                                                            
  
  
  rm(list= ls()[(ls() %in% c("myExpl_F1b", "myBiomodProj_F1b", "myBiomodEM_algoF1b", "myBiomodProj_EM_algoF1b"))])         
  
  
  
  ### FUTURE1c                                                                                                                                                        
  todas_futuras1c<- stack(list.files(path=paste(EEV_F1c, sep=''), pattern=".img$", full.names=TRUE))                                                                  
  #todas_futuras1c                                                                                                                                                    
  
  
  myExpl_F1c<-todas_futuras1c[[grep("bio|srtm_10km",                                                                                        
                                    paste(sel_vars),                                                                                                                  
                                    value = T)]]                                                                                                                      
  #myExpl_F1c <- stack(mask(myExpl_F1c, intersect_mask(myExpl_F1c)))
  
  #myExpl_F1c                                                                                                                                                         
  
  
  
  rm(list= ls()[(ls() %in% c("todas_futuras1c"))])
  
  
  #projecting FUTURE1c                                                                                                                               
  myBiomodProj_F1c <- BIOMOD_Projection(modeling.output = myBiomodModelOut,                                                                                           
                                        new.env = myExpl_F1c,
                                        proj.name = 'Futuro1C',
                                        xy.new.env = NULL, 
                                        selected.models = "all",                                                                                                    
                                        binary.meth = 'TSS', 
                                        compress = F, 
                                        build.clamping.mask = F,   
                                        do.stack=F,  
                                        output.format = '.img')
  
  
  #ensemble FUTURE1c                                                                                                                                                
  
  myBiomodEM_algoF1c <- BIOMOD_EnsembleModeling(modeling.output = myBiomodModelOut,                                                                                   
                                                chosen.models =  'all',
                                                em.by = 'algo', 
                                                eval.metric = c('TSS'),                                                                                               
                                                eval.metric.quality.threshold = eval_threshold, 
                                                prob.mean = F, 
                                                prob.cv = F, 
                                                prob.ci = F,
                                                prob.ci.alpha = 0.05, 
                                                prob.median = F, 
                                                committee.averaging = T,
                                                prob.mean.weight = F, 
                                                prob.mean.weight.decay = 'proportional', 
                                                VarImport = 0)                                                                                                        
  
  
  
  
  # saving ensemble evaluations FUTURE1c                                                                                                                          
  
  capture.output(myBiomodEM_algoF1c,                                                                                                                                  
                 file = file.path(myRespName,                                                                                                                         
                                  paste(myRespName, "_EM_algoF1c.txt", sep = "")))                                                                                    
  
  capture.output(get_evaluations(myBiomodEM_algoF1c),                                                                                                                 
                 file = file.path(myRespName,                                                                                                                         
                                  paste(myRespName, "_eval_EM_algoF1c.txt", sep = "")))                                                                               
  
  
  #projecting ensemble FUTURE1c                                                                                                                              
  myBiomodProj_EM_algoF1c <- BIOMOD_EnsembleForecasting(EM.output = myBiomodEM_algoF1c,                                                                               
                                                        projection.output = myBiomodProj_F1c,                                                                              
                                                        new.env = NULL,                                                                                                    
                                                        xy.new.env = NULL,                                                                                                 
                                                        selected.models = 'all',                                                                                           
                                                        proj.name = 'ensemble_Futuro1C',                                                                                   
                                                        binary.meth = 'TSS',                                                                                               
                                                        filtered.meth = NULL,                                                                                              
                                                        compress = NULL,                                                                                                   
                                                        output.format = '.img',                                                                                            
                                                        total.consensus = TRUE)                                                                                            
  
  
  rm(list= ls()[(ls() %in% c("myExpl_F1c", "myBiomodProj_F1c", "myBiomodEM_algoF1c", "myBiomodProj_EM_algoF1c"))]) 
  
  
  ### FUTURE2a                                                                                                                                                        
  todas_futuras2a<- stack(list.files(path=paste(EEV_F2a, sep=''), pattern=".img$", full.names=TRUE))                                                                  
  #todas_futuras2a                                                                                                                                                    
  
  
  myExpl_F2a<-todas_futuras2a[[grep("bio|srtm_10km",                                                                                        
                                    paste(sel_vars),                                                                                                                  
                                    value = T)]]                                                                                                                      
  #myExpl_F2a <- stack(mask(myExpl_F2a, intersect_mask(myExpl_F2a)))
  
  #myExpl_F2a                                                                                                                                                         
  
  
  
  rm(list= ls()[(ls() %in% c("todas_futuras2a"))])
  
  
  #projecting FUTURE2a                                                                                                                                 
  myBiomodProj_F2a <- BIOMOD_Projection(modeling.output = myBiomodModelOut,                                                                                           
                                        new.env = myExpl_F2a,                                    
                                        proj.name = 'Futuro2A',           
                                        xy.new.env = NULL,                 
                                        selected.models = "all",                                                                                                    
                                        binary.meth = 'TSS', 
                                        compress = F, 
                                        build.clamping.mask = F,  
                                        do.stack=F,
                                        output.format = '.img') 
  
  
  
  #ensemble FUTURE2a                                                                                                                                                
  
  myBiomodEM_algoF2a <- BIOMOD_EnsembleModeling(modeling.output = myBiomodModelOut,                                                                                   
                                                chosen.models =  'all',  
                                                em.by = 'algo', 
                                                eval.metric = c('TSS'),                                                                                               
                                                eval.metric.quality.threshold = eval_threshold,
                                                prob.mean = F,
                                                prob.cv = F, 
                                                prob.ci = F,
                                                prob.ci.alpha = 0.05, 
                                                prob.median = F,  
                                                committee.averaging = T, 
                                                prob.mean.weight = F,
                                                prob.mean.weight.decay = 'proportional', 
                                                VarImport = 0)                                                                                                        
  
  
  
  
  # saving ensemble evaluations FUTURE2a                                                                                                                          
  
  capture.output(myBiomodEM_algoF2a,                                                                                                                                  
                 file = file.path(myRespName,                                                                                                                         
                                  paste(myRespName, "_EM_algoF2a.txt", sep = "")))                                                                                    
  
  capture.output(get_evaluations(myBiomodEM_algoF2a),                                                                                                                 
                 file = file.path(myRespName,                                                                                                                         
                                  paste(myRespName, "_eval_EM_algoF2a.txt", sep = "")))                                                                               
  
  
  #projecting ensemble FUTURE2a                                                                                                                              
  myBiomodPoj_EM_algoF2a <- BIOMOD_EnsembleForecasting(EM.output = myBiomodEM_algoF2a,                                                                                
                                                       projection.output = myBiomodProj_F2a,                                                                              
                                                       new.env = NULL,                                                                                                    
                                                       xy.new.env = NULL,                                                                                                 
                                                       selected.models = 'all',                                                                                           
                                                       proj.name = 'ensemble_Futuro2A',                                                                                   
                                                       binary.meth = 'TSS',                                                                                               
                                                       filtered.meth = NULL,                                                                                              
                                                       compress = NULL,                                                                                                   
                                                       output.format = '.img',                                                                                            
                                                       total.consensus = TRUE)                                                                                            
  
  
  rm(list= ls()[(ls() %in% c("myExpl_F2a", "myBiomodProj_F2a", "myBiomodEM_algoF2a", "myBiomodProj_EM_algoF2a"))])           
  
  
  
  ### FUTURE2b                                                                                                                                                        
  todas_futuras2b<- stack(list.files(path=paste(EEV_F2b, sep=''), pattern=".img$", full.names=TRUE))                                                                  
  #todas_futuras2b                                                                                                                                                    
  
  
  myExpl_F2b<-todas_futuras2b[[grep("bio|srtm_10km",                                                                                        
                                    paste(sel_vars),                                                                                                                  
                                    value = T)]]                                                                                                                      
  #myExpl_F2b <- stack(mask(myExpl_F2b, intersect_mask(myExpl_F2b)))
  
  #myExpl_F2b                                                                                                                                                         
  
  
  
  rm(list= ls()[(ls() %in% c("todas_futuras2b"))])
  
  
  #projecting FUTURE2b                                                                                                                               
  myBiomodProj_F2b <- BIOMOD_Projection(modeling.output = myBiomodModelOut,                                                                                           
                                        new.env = myExpl_F2b, 
                                        proj.name = 'Futuro2B',        
                                        xy.new.env = NULL,     
                                        selected.models = "all",                                                                                                    
                                        binary.meth = 'TSS',    
                                        compress = F, 
                                        build.clamping.mask = F, 
                                        do.stack=F,
                                        output.format = '.img') 
  
  
  
  #ensemble FUTURE2b                                                                                                                                                
  
  myBiomodEM_algoF2b <- BIOMOD_EnsembleModeling(modeling.output = myBiomodModelOut,                                                                                   
                                                chosen.models =  'all', 
                                                em.by = 'algo',   
                                                eval.metric = c('TSS'),                                                                                               
                                                eval.metric.quality.threshold = eval_threshold,              
                                                prob.mean = F,  
                                                prob.cv = F,
                                                prob.ci = F, 
                                                prob.ci.alpha = 0.05, 
                                                prob.median = F, 
                                                committee.averaging = T,
                                                prob.mean.weight = F, 
                                                prob.mean.weight.decay = 'proportional', 
                                                VarImport = 0)                                                                                                        
  
  
  
  
  # salving ensemble evaluations FUTURE2b                                                                                                                          
  
  capture.output(myBiomodEM_algoF2b,                                                                                                                                  
                 file = file.path(myRespName,                                                                                                                         
                                  paste(myRespName, "_EM_algoF2b.txt", sep = "")))                                                                                    
  
  capture.output(get_evaluations(myBiomodEM_algoF2b),                                                                                                                 
                 file = file.path(myRespName,                                                                                                                         
                                  paste(myRespName, "_eval_EM_algoF2b.txt", sep = "")))                                                                               
  
  
  
  
  #projecting ensemble FUTURE2b                                                                                                                              
  myBiomodProj_EM_algoF2b <- BIOMOD_EnsembleForecasting(EM.output = myBiomodEM_algoF2b,                                                                               
                                                        projection.output = myBiomodProj_F2b,                                                                              
                                                        new.env = NULL,                                                                                                    
                                                        xy.new.env = NULL,                                                                                                 
                                                        selected.models = 'all',                                                                                           
                                                        proj.name = 'ensemble_Futuro2B',                                                                                   
                                                        binary.meth = 'TSS',                                                                                               
                                                        filtered.meth = NULL,                                                                                              
                                                        compress = NULL,                                                                                                   
                                                        output.format = '.img',                                                                                            
                                                        total.consensus = TRUE)                                                                                            
  
  rm(list= ls()[(ls() %in% c("myExpl_F2b", "myBiomodProj_F2b", "myBiomodEM_algoF2b", "myBiomodProj_EM_algoF2b"))])                  
  
  
  
  ### FUTURE2c                                                                                                                                                        
  todas_futuras2c<- stack(list.files(path=paste(EEV_F2c, sep=''), pattern=".img$", full.names=TRUE))                                                                  
  #todas_futuras2c                                                                                                                                                    
  
  
  myExpl_F2c<-todas_futuras2c[[grep("bio|srtm_10km",                                                                                        
                                    paste(sel_vars),                                                                                                                  
                                    value = T)]]                                                                                                                      
  #myExpl_F2c <- stack(mask(myExpl_F2c, intersect_mask(myExpl_F2c)))
  
  #myExpl_F2c                                                                                                                                                         
  
  
  
  rm(list= ls()[(ls() %in% c("todas_futuras2c"))])
  
  
  #projecting FUTURE2c                                                                                                                               
  myBiomodProj_F2c <- BIOMOD_Projection(modeling.output = myBiomodModelOut,                                                                                           
                                        new.env = myExpl_F2c, 
                                        proj.name = 'Futuro2C', 
                                        xy.new.env = NULL,       
                                        selected.models = "all",                                                                                                    
                                        binary.meth = 'TSS', 
                                        compress = F,        
                                        build.clamping.mask = F,
                                        do.stack=F, 
                                        output.format = '.img') 
  
  
  #ensemble FUTURE2c                                                                                                                                                
  
  myBiomodEM_algoF2c <- BIOMOD_EnsembleModeling(modeling.output = myBiomodModelOut,                                                                                   
                                                chosen.models =  'all', 
                                                em.by = 'algo', 
                                                eval.metric = c('TSS'),                                                                                               
                                                eval.metric.quality.threshold = eval_threshold, 
                                                prob.mean = F,  
                                                prob.cv = F,
                                                prob.ci = F, 
                                                prob.ci.alpha = 0.05,
                                                prob.median = F, 
                                                committee.averaging = T, 
                                                prob.mean.weight = F, 
                                                prob.mean.weight.decay = 'proportional',
                                                VarImport = 0)                                                                                                        
  
  
  
  
  # salving ensemble evaluations FUTURE2c                                                                                                                          
  
  capture.output(myBiomodEM_algoF2c,                                                                                                                                  
                 file = file.path(myRespName,                                                                                                                         
                                  paste(myRespName, "_EM_algoF2c.txt", sep = "")))                                                                                    
  
  capture.output(get_evaluations(myBiomodEM_algoF2c),                                                                                                                 
                 file = file.path(myRespName,                                                                                                                         
                                  paste(myRespName, "_eval_EM_algoF2c.txt", sep = "")))                                                                               
  
  
  
  
  #projecting ensemble FUTURE2c                                                                                                                              
  myBiomodProj_EM_algoF2c <- BIOMOD_EnsembleForecasting(EM.output = myBiomodEM_algoF2c,                                                                               
                                                        projection.output = myBiomodProj_F2c,                                                                              
                                                        new.env = NULL,                                                                                                    
                                                        xy.new.env = NULL,                                                                                                 
                                                        selected.models = 'all',                                                                                           
                                                        proj.name = 'ensemble_Futuro2C',                                                                                   
                                                        binary.meth = 'TSS',                                                                                               
                                                        filtered.meth = NULL,                                                                                              
                                                        compress = NULL,                                                                                                   
                                                        output.format = '.img',                                                                                            
                                                        total.consensus = TRUE)                                                                                            
  
  rm(list= ls()[(ls() %in% c("myExpl_F2c", "myBiomodProj_F2c", "myBiomodEM_algoF2c", "myBiomodProj_EM_algoF2c"))])                 
  
  
  
  
}                                                                                                                                                                   


################################################################################################################################
#                                                                                                                              #
#                                     evaluation                                                                               #
#                                                                                                                              #
################################################################################################################################


data.summary <- read.csv("variacoes_futuras[3]/splist_total.csv", sep=",")
#apelido <- data.frame(do.call(rbind, strsplit(as.character(data.summary$especie), " ")))
#data.summary$apelido <- paste(substr(apelido$X1, 1,4), apelido$X2, sep = "")


contador <- as.numeric(length(data.summary$apelido))
 
##models
for(sp in data.summary$apelido) {
  
  EMeval <- read.csv(paste("prontos/" , sp, "/", sp, "_eval_EM_all.txt", sep = ""), header = F)
  
  EMeval <- strsplit(gsub(" ",",",as.character(EMeval[4,])), ",")
  EMeval[[1]] <- EMeval[[1]][-which(EMeval[[1]]=="")]
  
  data.summary[which(data.summary$apelido==sp), 11:14] <- EMeval[[1]][c(2,4,5,3)]
  
  contador <- contador - 1
  cat('\n>>>>>preechendo', sp, 'faltam', contador,'<<<<<<<\n')
}
  
data.summary$TSS <-  round(as.numeric(data.summary$TSS),1)
data.summary$Cutoff <- as.numeric(data.summary$Cutoff)/10


##varibles importance
for(sp in data.summary$apelido) {
  
  myBiomodModelOut <- load(paste("prontos/", sp, "/", sp, ".", sp,".models.out", sep=""))
  myBiomodModelOut <- get(myBiomodModelOut)
  VAReval <- get_variables_importance(myBiomodModelOut)
  
  j=12
  for(i in sel_vars[1,]) {
    data.summary[which(data.summary$apelido==sp), j] <- round((mean(VAReval[i,,,])*100),2)
    j=j+1
    data.summary[which(data.summary$apelido==sp), j] <- round((sd(VAReval[i,,,])*100),2)
    j=j+1
  }
  
  rm(list= ls()[(ls() %in% paste(sp, ".", sp, ".models.out", sep=""))])
  contador <- contador - 1
  cat('\n>>>>>preechendo', sp, 'faltam', contador,'<<<<<<<\n')
}

write.csv(data.summary, "variacoes_futuras[3]/splist_total.csv", row.names = F) 
  

rm(list = ls()[ls() %in% c("contador", "EMeval", "sp")])
################################################################################################################################
#                                                                                                                              #
#                                      ensembles bin                                                                           #
#                                                                                                                              #
################################################################################################################################

listagem_ensemble<-list.files(path = "prontos", pattern = "EMcaByTSS_mergedAlgo_mergedRun_mergedData_TSSbin.img$", full.names = T, recursive = T)
head(listagem_ensemble)


db_nomes<-data.frame(strsplit(listagem_ensemble, "/|proj_ensemble|_total|individual_projections|EMcaByTSS_mergedAlgo_mergedRun_mergedData_TSSbin.img"))
db_nomes<-db_nomes[c(2,4),]
colnames(db_nomes)<-apply(db_nomes, 2, function(x) paste(x, collapse=""))


ensembles<-stack(listagem_ensemble)

names(ensembles)<-colnames(db_nomes)
head(names(ensembles))
plot(ensembles[[1:7]])


################################################################################################################################
#                                                                                                                              #
#                              area (km2)                                                                                      #
#                                                                                                                              #
################################################################################################################################

write.table(rbind(c("apelido", "Habitat", "Guild", "Year", "Scenario", "Area", "Difference", "Percentage")), 
            "variacoes_futuras[3]/area_change[Total].csv", sep=",",
            append = T, row.names = F, col.names =  F)

#sp <- "Aburcujubi"
for(sp in as.vector(eco.list$apelido)){
  speciesX<- ensembles[[grep(sp, names(ensembles), value = T)]]
  
  speciesX_croped <- crop(speciesX, extent(se_amaz), snap="out")
  se_amaz_raster <- rasterize(se_amaz, speciesX_croped) 
  speciesX_final <- mask(x=speciesX_croped, mask=se_amaz_raster)
  
  
  
  atual<-speciesX_final[[1]]
  #atual
  futuro1a<-speciesX_final[[2]]
  #futuro1a
  futuro1b<-speciesX_final[[3]]
  #futuro1b
  futuro1c<-speciesX_final[[4]]
  #futuro1c
  futuro2a<-speciesX_final[[5]]
  #futuro2a
  futuro2b<-speciesX_final[[6]]
  #futuro2b
  futuro2c<-speciesX_final[[7]]
  #futuro2c
  
  p.atual <- paste(sp, eco.list[eco.list$apelido==sp, 2], eco.list[eco.list$apelido==sp, 3],"Current,Current", sum(atual[atual==1])*10^2, sep=",")
  p.futuro1a <- paste(sp, eco.list[eco.list$apelido==sp, 2], eco.list[eco.list$apelido==sp, 3], "2050,RCP 2.6", sum(futuro1a[futuro1a==1])*10^2, sep=",")
  p.futuro1b <- paste(sp, eco.list[eco.list$apelido==sp, 2], eco.list[eco.list$apelido==sp, 3], "2050,RCP 6.0", sum(futuro1b[futuro1b==1])*10^2, sep=",")
  p.futuro1c <- paste(sp, eco.list[eco.list$apelido==sp, 2], eco.list[eco.list$apelido==sp, 3], "2050,RCP 8.5", sum(futuro1c[futuro1c==1])*10^2, sep=",")
  p.futuro2a <- paste(sp, eco.list[eco.list$apelido==sp, 2], eco.list[eco.list$apelido==sp, 3], "2070,RCP 2.6", sum(futuro2a[futuro1a==1])*10^2, sep=",")
  p.futuro2b <- paste(sp, eco.list[eco.list$apelido==sp, 2], eco.list[eco.list$apelido==sp, 3], "2070,RCP 6.0", sum(futuro2b[futuro2b==1])*10^2, sep=",")
  p.futuro2c <- paste(sp, eco.list[eco.list$apelido==sp, 2], eco.list[eco.list$apelido==sp, 3], "2070,RCP 8.5", sum(futuro2c[futuro2c==1])*10^2, sep=",")
  
  
  
  
  write.table(rbind(p.atual, p.futuro1a, p.futuro1b, p.futuro1c, p.futuro2a, p.futuro2b, p.futuro2c), 
              "variacoes_futuras[3]/area_change[Total].csv", sep=",",
              append = T, row.names = F, col.names = F) 
  
  cat(sp, "pronto..\n")
}
########################################################################################################
########################################################################################################

#removing species with occurrence areas <100 grid cells
area_change <- read.csv("variacoes_futuras[3]/area_change[Total].csv", sep=",")
#area_change$Percentage <- as.numeric(as.character(area_change$Percentage))

out.list <- as.vector(as.character(unique(area_change$Specie[which(area_change$Scenario=="Current" & area_change$Area<10000)])))

area_change <- area_change[!area_change$Specie %in% out.list,]
write.csv(area_change, "variacoes_futuras[3]/area_change[final].csv", row.names = F)

data.summary<-data.summary[!data.summary$apelido %in% out.list,]
write.csv(data.summary, "variacoes_futuras[3]/splist_final.csv", row.names = F)


rm(list= ls()[!(ls() %in% c("data.summary", "area_change", "out.list"))])
################################################################################################################################
#                                                                                                                              #
#                                      species richness  (maps)                                                                #
#                                                                                                                              #
################################################################################################################################
se_amaz <- shapefile("mapas[3]/shapes/Area_estudo.shp")
plot(se_amaz)

#sp.list <- as.vector(data.summary$apelido)
eco.list <- data.summary[,c(2,4,5)]

FTlist <- as.vector(eco.list$apelido[which(eco.list$Hab!="OAV")])


k <-1; vet <- NULL
for(i in 1:length(listagem_ensemble)){
  split <- strsplit(listagem_ensemble[i],"/")[[1]]
  temp <- split[length(split)]
  term <- strsplit(temp,"_")[[1]][1]
  cat(term,"\n")
  if((term %in% FTlist) == TRUE){
    vet[k] <- i
    k <- k +1
  }
}

FT_listagem_ensemble <- listagem_ensemble[vet]

db_nomes<-data.frame(strsplit(FT_listagem_ensemble, "/|proj_ensemble|_total|individual_projections|EMcaByTSS_mergedAlgo_mergedRun_mergedData_TSSbin.img"))
db_nomes<-db_nomes[c(2,4),]
colnames(db_nomes)<-apply(db_nomes, 2, function(x) paste(x, collapse=""))

FT_ensemble<-stack(FT_listagem_ensemble)
names(FT_ensemble)<-colnames(db_nomes)
head(names(FT_ensemble))
plot(FT_ensemble[[1:7]])


scen_list<-c("atual", "Futuro1A", "Futuro1B", "Futuro1C", "Futuro2A", "Futuro2B", "Futuro2C")

dir.create("mapas[3]/sprich")

#scen <- "atual"
for(scen in scen_list){
  scenarioX <- FT_ensemble[[grep(scen, names(FT_ensemble), value = T)]]
  multispecies<-sum(scenarioX)
  #plot(multispecies)
  
  multispecies_croped <- crop(multispecies, extent(se_amaz), snap="out")
  se_amaz_raster <- rasterize(se_amaz, multispecies_croped) 
  multispecies_final <- mask(x=multispecies_croped, mask=se_amaz_raster)
  #plot(multispecies_final)
  
  writeRaster(multispecies_final, paste("mapas[3]/sprich","FT", scen, sep="_"), format="HFA")
  cat(scen, "pronto..\n")
}

#this procedure was repeated for each categorie: Forest and Open-area vegetation species, and each trophic guild
#(and each algorithm to calculate uncertainties, see above)


rm(list= ls()[!(ls() %in% c("data.summary", "listagem_ensemble", "se_amaz", "eco.list"))])
################################################################################################################################
#                                                                                                                              #
#                              uncertainties                                                                                   #
#                                                                                                                              #
################################################################################################################################

SRFTlist <- list.files(path = "uncertainties/FT", pattern = ".img$", full.names = T, recursive = T)

SRFT<-stack(SRFTlist)
#names(SRFT)

SRFT2 <- SRFT[[-c(1,8)]]
names(SRFT2)
#plot(SRFT2[[1:6]], breaks = c(0, (0.25*max(maxValue(SRFT))), (0.5*max(maxValue(SRFT))), max(maxValue(SRFT))), col=rev(rainbow(5)))


Mtotal <- mean(SRFT2)
Mglm <- mean(SRFT2[[1:6]])
Mmax <- mean(SRFT2[[7:12]])
Mf1a <- mean(SRFT2[[c(1,7)]]); Mf1b <- mean(SRFT2[[c(2,8)]]); Mf1c <- mean(SRFT2[[c(3,9)]])
Mf2a <- mean(SRFT2[[c(4,10)]]); Mf2b <- mean(SRFT2[[c(5,11)]]); Mf2c <- mean(SRFT2[[c(6,12)]])


SST <- sum((SRFT2-Mtotal)^2)

SSMET <- sum((SRFT2[[1:6]]-Mglm)^2)+sum((SRFT2[[7:12]]-Mmax)^2)
uncert.met <- SSMET/SST
uncert.met
plot(uncert.met)

writeRaster(uncert.met, "uncertainties/FTuncert_methods", format="HFA")


SSSCEN <- sum((SRFT2[[c(1,7)]]-Mf1a)^2)+sum((SRFT2[[c(2,8)]]-Mf1b)^2)+sum((SRFT2[[c(3,9)]]-Mf1c)^2)+sum((SRFT2[[c(4,10)]]-Mf2a)^2)+sum((SRFT2[[c(5,11)]]-Mf2b)^2)+sum((SRFT2[[c(6,12)]]-Mf2c)^2)
uncert.scen <- SSSCEN/SST
uncert.scen
plot(uncert.scen)

writeRaster(uncert.scen, "uncertainties/FTuncert_future", format="HFA")


#this procedure was repeated for each categorie: Forest and Open-area vegetation species


################################################################################################################################
#                                                                                                                              #
#                              Gains&Losses summary                                                                            #
#                                                                                                                              #
################################################################################################################################

ACFT <- data.frame(Habitat = rep("FT", each = 24),
                   Guild = rep(c("Frugivores", "Insectivores", "Nectarivores", "Others"), times=6),
                   Year = rep(c("2050", "2070"),each = 12),
                   Scenario = rep(c("RCP 2.6", "RCP 6.0", "RCP 8.5"), times=2, each = 4),
                   Exp.20 = NA, Exp.50 = NA, Exp.90 = NA,
                   Loss.20 = NA, Loss.50 = NA, Loss.90 = NA)


ACFT$Exp.20[1] <- length(unique(area_change$Specie[which(area_change$Habitat!="OAV" & area_change$Guild=="FR" & area_change$Year=="2050" & area_change$Scenario=="RCP 2.6" & area_change$Percentage >= 0.2)]))
ACFT$Exp.50[1] <- length(unique(area_change$Specie[which(area_change$Habitat!="OAV" & area_change$Guild=="FR" & area_change$Year=="2050" & area_change$Scenario=="RCP 2.6" & area_change$Percentage >= 0.5)]))
ACFT$Exp.90[1] <- length(unique(area_change$Specie[which(area_change$Habitat!="OAV" & area_change$Guild=="FR" & area_change$Year=="2050" & area_change$Scenario=="RCP 2.6" & area_change$Percentage >= 0.9)]))
ACFT$Loss.20[1] <- length(unique(area_change$Specie[which(area_change$Habitat!="OAV" & area_change$Guild=="FR" & area_change$Year=="2050" & area_change$Scenario=="RCP 2.6" & area_change$Percentage <= -0.2)]))
ACFT$Loss.50[1] <- length(unique(area_change$Specie[which(area_change$Habitat!="OAV" & area_change$Guild=="FR" & area_change$Year=="2050" & area_change$Scenario=="RCP 2.6" & area_change$Percentage <= -0.5)]))
ACFT$Loss.90[1] <- length(unique(area_change$Specie[which(area_change$Habitat!="OAV" & area_change$Guild=="FR" & area_change$Year=="2050" & area_change$Scenario=="RCP 2.6" & area_change$Percentage <= -0.9)]))


#this procedure was repeated for each categorie: Forest and Open-area vegetation species, and each trophic guild


write.csv(ACFT, "variacoes_futuras[3]/GainLoss[FT].csv", row.names = F)

################################################################################################################################
#                                                                                                                              #
#                              Gains&Losses graph                                                                              #
#                                                                                                                              #
################################################################################################################################

GainLossFT <- read.csv("variacoes_futuras[3]/GainLoss[FTb].csv")

GainLossFTgraph <- ggplot(GainLossFT, aes(x=Guild))+
                   scale_x_discrete(limits=c("Others", "Insectivores", "Nectarivores", "Frugivores"))+ 
                   geom_col(aes(y=Exp.90), fill = "#2166ac")+
                   geom_col(aes(y=Exp.50), fill = "#67a9cf")+
                   geom_col(aes(y=Exp.20), fill = "#d1e5f0")+
                   geom_col(aes(y=Loss.90), fill = "#2166ac")+
                   geom_col(aes(y=Loss.50), fill = "#67a9cf")+
                   geom_col(aes(y=Loss.20), fill = "#d1e5f0")+
                   geom_hline(aes(yintercept=0), linetype="dashed", size = .75)+
                   facet_grid(Scenario~Year)+
                   coord_flip()+
                   xlab("")+ ylab("")+
                   ggtitle("Forest")+
                   theme_bw()+
                   theme(plot.title = element_text(lineheight=.8, face="bold", hjust=0.5, size = 24),
                         axis.title.y = element_text(lineheight=.8, hjust=0.5),
                         text = element_text(family = "serif", size = 18),
                         strip.background = element_rect(linetype = "blank", fill = NA),
                         strip.text = element_text(family = "serif", hjust = 0.5,0.5),
                         strip.text.y= element_text(family = "serif", angle = 0))


GainLossFTgraph

png(filename = "variacoes_futuras[3]/GainLossFT.png",
    width = 20, height = 20, units = "cm", bg = "transparent", res = 600)
GainLossFTgraph
dev.off()
####################################################


GainLossOAV <- read.csv("variacoes_futuras[3]/GainLoss[OAVb].csv")
  
GainLossOAVgraph <- ggplot(GainLossOAV, aes(x=Guild))+
                    scale_x_discrete(limits=c("Others", "Insectivores", "Nectarivores", "Frugivores"))+ 
                    geom_col(aes(y=Exp.90), fill = "#2166ac")+
                    geom_col(aes(y=Exp.50), fill = "#67a9cf")+
                    geom_col(aes(y=Exp.20), fill = "#d1e5f0")+
                    geom_col(aes(y=Loss.90), fill = "#2166ac")+
                    geom_col(aes(y=Loss.50), fill = "#67a9cf")+
                    geom_col(aes(y=Loss.20), fill = "#d1e5f0")+
                    geom_hline(aes(yintercept=0), linetype="dashed", size = .75)+
                    facet_grid(Scenario~Year)+
                    coord_flip()+
                    xlab("")+ ylab("")+
                    ggtitle("Open-area vegetation")+
                    theme_bw()+
                    theme(plot.title = element_text(lineheight=.8, face="bold", hjust=0.5, size = 24),
                          axis.title.y = element_text(lineheight=.8, hjust=0.5),
                          text = element_text(family = "serif", size = 18),
                          strip.background = element_rect(linetype = "blank", fill = NA),
                          strip.text = element_text(family = "serif", hjust = 0.5,0.5),
                          strip.text.y= element_text(family = "serif", angle = 0))

GainLossOAVgraph

png(filename = "variacoes_futuras[3]/GainLossOAV.png",
    width = 20, height = 20, units = "cm", bg = "transparent", res = 600)
GainLossOAVgraph
dev.off()
####################################################
####################################################
####################################################


GainLoss_byguild.grph <- ggplot(area_change, aes(x=Year, y=Area, fill=Scenario, shape = Guild))+
                         scale_x_discrete(limits=c("Current", "2050", "2070"))+ 
                         scale_y_continuous(breaks = seq(0,1000000,250000), labels = scales::comma)+           
                         coord_cartesian(ylim=c(0, 1200000))+
                         scale_fill_manual(values = c("gray", "#91bfdb", "#fee090", "#fc8d59"))+
                         scale_shape_manual(values = c(16,17,15,18))+
                         geom_boxplot(width=0.4, position = position_dodge(0.5), show.legend = F)+
                         stat_summary(fun.y = mean, geom = "point", size = 3, position = position_dodge(0.5), show.legend = F)+
                         xlab("")+
                         ylab(expression(Area~(km^2)))+
                         facet_grid(Guild~Habitat)+
                         theme_bw()+
                         theme(axis.title.y = element_text(lineheight=.8, hjust=0.5),
                               text = element_text(family = "serif", size = 18),
                               strip.background = element_rect(linetype = "blank", fill = NA),
                               strip.text = element_text(family = "serif", hjust = 0.5,0.5),
                               strip.text.y= element_blank(),
                               legend.position="bottom",
                               legend.box = "vertical",
                               legend.spacing = unit(.1, "mm"),
                               legend.title = element_blank(),
                               legend.text = element_text(size = 10))


GainLoss_byguild.grph


png(filename = "variacoes_futuras[3]/GainLoss_byguild2.png",
    width = 20, height = 20, units = "cm", bg = "transparent", res = 600)
GainLoss_byguild.grph
dev.off()


rm(list= ls()[!(ls() %in% c("data.summary"))])
################################################################################################################################
#                                                                                                                              #
#                                   species persitence                                                                         #
#                                                                                                                              #
################################################################################################################################


persist <- data.frame(do.call(rbind, strsplit(names(ensembles),"_")))
persist[,3]<-"stay"
colnames(persist) <- c("apelido", "Scen", "Persist")


espaco <- shapefile("mapas[3]/shapes/UCs.shp")
crop.persist <- crop(ensembles, extent(espaco), snap="out")
ras.espaco <- rasterize(espaco, crop.persist)
crop.persist.final <-mask(x=crop.persist, mask = ras.espaco)


j=1
#i <- "Aburcujubi__atual"
for(i in names(fcropG.persist)){
  
  specieX<-crop.persist.final[[grep(i, names(crop.persist.final), value = T)]]
  
  if (maxValue(specieX) == F)  { persist$Persist[j] <- "out" }
  j=j+1
  
  cat(i, "pronto..\n") 
  
}

write.csv(db, "variacoes_futuras[3]/persist_UCs.csv", row.names = F) 

#this procedure was repeated for each UCs

####################################################
####################################################
####################################################

in.list<-as.vector(data.summary$apelido)


persist <- read.csv("variacoes_futuras[3]/persist_UCs.csv", sep = ",")
persist <- persist[persist$apelido %in% in.list,]


persist_current <- subset(persist[persist$Scen=="atual",])
persist_current <- subset(persist_current[persist_current$Persist=="stay",])

persist_scenario <- subset(persist[persist$Scen!="atual",])
persist_scenario <- subset(persist_scenario[persist_scenario$Persist=="stay",])


persist_out <- data.frame(Guild = rep(c("Frugivores", "Insectivores", "Nectarivores", "Others"), each = 6),
                          Year = rep(c(2050, 2070), each = 3, times=4),
                          Scenario = rep(c("RCP 2.6", "RCP 6.0", "RCP 8.5"), times = 8),
                          Freq = NA,
                          Total = NA,
                          p = NA)


persist_out$Total[1:6] <-  length(persist_current$apelido[which(persist_current$Gui=="FR")]) 
persist_out$Total[7:12] <-  length(persist_current$apelido[which(persist_current$Gui=="IN")]) 
persist_out$Total[13:18] <-  length(persist_current$apelido[which(persist_current$Gui=="NE")])
persist_out$Total[19:24] <-  length(persist_current$apelido[which(persist_current$Gui=="OT")])


persist_out$Freq[1] <- persist_out$Total[1] - sum(persist_current$apelido[which(persist_current$Gui=="FR")] %in% persist_scenario$apelido[which(persist_scenario$Gui=="FR" & persist_scenario$Scen=="Futuro1A")])

#this procedure was repeated for each line in "persist_out", each trophic guild, each scenario

persist_out$p <- persist_out$Freq/persist_out$Total

################################################################################################################################
#                                                                                                                              #
#                                   species persitence graph                                                                   #
#                                                                                                                              #
################################################################################################################################

persist_out<-read.csv("variacoes_futuras[3]/persist_caxiuana[graph].csv")

persist_grph <- ggplot(persist_out, aes(x=Guild, y=p, fill = Scenario))+
                geom_col(width = .9, position = "dodge", show.legend = F)+
                geom_text(aes(label=round(p*100,0), y=p+0.05), size=8, position = position_dodge(1), family = "serif")+
                scale_fill_manual(values = c("#91bfdb", "#fee090", "#fc8d59"))+
                scale_y_continuous(expand = c(0, 0), limits = c(0, 1))+
                coord_cartesian(ylim=c(0, 1.06))+ xlab("")+ ylab("")+
                theme_bw()+
                theme(plot.background = element_rect(linetype = "blank", fill = NA),
                      panel.background = element_rect(linetype = "blank", fill = NA),
                      panel.border = element_rect(linetype = "blank", fill = NA),
                      panel.grid = element_blank(),
                      axis.title.y = element_text(lineheight=0.8, hjust=0.5),
                      axis.text.y = element_blank(), 
                      axis.ticks = element_blank(),
                      axis.text.x = element_blank(),
                      axis.line.x.bottom = element_line(size = 1),
                      axis.line.y.left = element_line(size = 1),
                     #axis.text.x = element_text(size = 18, angle = 45, vjust = 0.7, hjust = 0.7),
                      text = element_text(family = "serif"),
                      strip.background = element_rect(linetype = "blank", fill = NA),
                      strip.text = element_text(size = 18, family = "serif", hjust = 0.5,0.5),
                      strip.text.x = element_blank())+
                      facet_wrap(~Year)
                           
persist_grph


png(filename = "variacoes_futuras[3]/persist_caxiuana.png",
    width = 20, height = 20, units = "cm", bg = "transparent", res = 600)
persist_grph
dev.off()
#


################################################################################################################################
#                                                                                                                              #
#                                   priority area                                                                              #
#                                                                                                                              #
################################################################################################################################
#### binarization by species richness (%)
sprich_byguild.list <-list.files(path = "mapas[3]/sprich_byguild/", pattern = ".img$", full.names = T, recursive = T)

sprich_byguild<-stack(sprich_byguild.list)
names(sprich_byguild)
plot(sprich_byguild[[1:7]])

dir.create("mapas[3]/sprich_byguild[80]")
#i <- "FTFR_atual"
for(i in names(sprich_byguild)){
  sprich_byguild_bin <- sprich_byguild[[grep(i, names(sprich_byguild), value = T)]]
  sprich_byguild_bin[sprich_byguild_bin < 0.8] <- 0
  sprich_byguild_bin[sprich_byguild_bin >= 0.8] <- 1
  #plot(sprich_byguild_bin)
  
  
  writeRaster(sprich_byguild_bin, paste("mapas[3]/sprich_byguild[80]/",  i, sep=""), format="HFA")
  cat(i, "pronto..\n")
  
}

#this procedure was repeated from 20 to 80%


rm(list= ls())
####################################################
####################################################
####################################################
#keeping areas where there was at least X% of each trophic guild
tendbin.list <-list.files(path = "mapas[3]/sprich_byguild[80]", pattern = ".img$", full.names = T, recursive = T)

tendbin<-stack(tendbin.list)
names(tendbin)
plot(tendbin[[1:7]])

dir.create("mapas[3]/priority[80]")

scen_list<-c("atual", "Futuro1A", "Futuro1B", "Futuro1C", "Futuro2A", "Futuro2B", "Futuro2C")


#scen <- "atual"
#FT species
for(scen in scen_list){
  multi_species<-sum(tendbin[[grep(scen, names(tendbin[[1:28]]), value = T)]])
  #plot(multi_especies)
  
  multi_species[multi_species < 4]<-0
  multi_species[multi_species == 4]<-1
  #plot(multi_species)
  
  writeRaster(multi_species, paste("mapas[3]/priority[80]/FT80", scen, sep="_"), format="HFA")
  
  cat(scen, "pronto..\n")
}


#OAV species
for(scen in scen_list){
  multi_species<-sum(tendbin[[grep(scen, names(tendbin[[29:56]]), value = T)]])
  #plot(multi_especies)
  
  multi_species[multi_species < 4]<-0
  multi_species[multi_species == 4]<-1
  #plot(multi_species)
  
  writeRaster(multi_species, paste("mapas[3]/priority[80]/OAV80", scen, sep="_"), format="HFA")
  
  cat(scen, "pronto..\n")
}

#this procedure was repeated from 20 to 80%

rm(list= ls())
####################################################
####################################################
####################################################
multi_species.list <-list.files(path = "mapas[3]/priority[80]", pattern = ".img$", full.names = T, recursive = T)

multi_species<-stack(multi_species.list)
names(multi_species)
plot(multi_species[[1:7]])


eco<-c("FT", "OAV")


#i<-"FT"
for(i in eco){
  multi_scenario<-sum(multi_species[[grep(i, names(multi_species), value = T)]])
  #multi_scenario
  #plot(multi_scenario)
  
  writeRaster(multi_scenario, paste("mapas[2]/priority[80]/", i, sep=""), format="HFA")
  
  
  cat(i, "pronto..\n")
}
####################################################
####################################################
####################################################
Prio_in_PA<-data.frame(Hab=rep("Forest", times=7), perc=c(20,30,40,50,60,70,80), area=NA, areaUC=NA, areaDG=NA)

p=c(20,30,40,50,60,70,80)

se_amaz <- shapefile("mapas[3]/shapes/Area_estudo.shp")

PA<-shapefile("mapas[3]/shapes/Area_estudo_PAs.shp")

DG <- raster("C:/Users/b0040/Documents/shapes/PDigital2000_2015_AMZ_gtif/Prodes2015_AMZ_60m.tif")
DGcroped <- crop(DG, extent(se_amaz), snap="out")
DGcroped10k <- aggregate(DGcroped, fact=154.6073, fun=modal)
crs(DGcroped10k)=crs(se_amaz)
DGcroped10k[DGcroped10k!=11]<-NA
DGcroped10k[DGcroped10k==11]<-1


#i<-20
for (i in p) {
  FTpriority<-raster(paste("mapas[3]/priority[", i, "]/FT[", i, "].img", sep=""))
  Prio_in_PA$area[which(Prio_in_PA$Hab=="Forest" & Prio_in_PA$p==i)] <- (length(FTpriority[FTpriority==7])+length(FTpriority[FTpriority==6]))*10^2
  
  PAraster1 <- rasterize(PA, FTpriority)
  PAmask1 <- mask(FTpriority, PAraster1)
  Prio_in_PA$areaUC[which(Prio_in_PA$Hab=="Forest" & Prio_in_PA$p==i)] <- (length(PAmask1[PAmask1==7])+length(PAmask1[PAmask1==6]))*10^2
  
  DGfinal<-resample(DGcroped10k, FTpriority, method="ngb")
  DGmask1<-mask(FTpriority, DGfinal)
  Prio_in_PA$areaDG[which(Prio_in_PA$Hab=="Forest" & Prio_in_PA$p==i)] <- (length(DGmask1[DGmask1==7])+length(DGmask1[DGmask1==6]))*10^2
  
  }


graph <- ggplot(FTPrio_in_PA, aes(x=perc))+
  geom_smooth(aes(y=area), se=F, color="black", linetype=1)+
  geom_point(aes(y=area), size=3, shape=19)+
  geom_smooth(aes(y=areaUC), se=F, color="#7fbf7b", linetype=2)+
  geom_point(aes(y=areaUC),size=3, shape=17)+
  geom_smooth(aes(y=areaDG), se=F, color="gray", linetype=3)+
  geom_point(aes(y=areaDG),size=3, shape=15)+
  scale_y_continuous(expand = c(0, 0), limits = c(0,300000), breaks = seq(0,300000,100000), labels = scales::comma)+
  scale_x_continuous(name = "% all guild in climaticaly stable areas", breaks = seq(0,80,10))+
  ylab(expression(Area~(km^2)))+
  theme_bw()+
  theme(axis.title.y = element_text(lineheight=.8, hjust=0.5),
        text = element_text(family = "serif", size = 18),
        strip.background = element_rect(linetype = "blank", fill = NA),
        strip.text = element_text(family = "serif", hjust = 0.5,0.5),
        strip.text.y= element_blank())
  #+facet_wrap(~Hab)

graph

png(filename = "variacoes_futuras[3]/FTpriority_area[sens].png",
    width = 20, height = 20, units = "cm", bg = "transparent", res = 600)
graph
dev.off()
